# Supplementary material for: tUbeNet: a generalizable deep learning tool for 3D vessel segmentation
Source: Biol Methods Protoc. 2025 Nov 20;10(1):bpaf087. doi: 10.1093/biomethods/bpaf087 (PMC12679403; doi:10.1093/biomethods/bpaf087)
Supplement: bpaf087_Supplementary_Data [file bpaf087_supplementary_data.zip]

Archive with 5 entries (5 files):
- cas-common.sty
- cas-model2-names.bst
- cas-sc.cls
- references.bib
- tubenet.zip
