# Supplementary material for: tUbeNet: a generalizable deep learning tool for 3D vessel segmentation
Source: Biol Methods Protoc. 2025 Nov 20;10(1):bpaf087. doi: 10.1093/biomethods/bpaf087 (PMC12679403; doi:10.1093/biomethods/bpaf087)
Supplement: bpaf087_Supplementary_Data [file bpaf087_supplementary_data.zip › references.bib]

@article{Li2022,
    title = {{3D Graph-Connectivity Constrained Network for Hepatic Vessel Segmentation}},
    year = {2022},
    journal = {IEEE Journal of Biomedical and Health Informatics},
    author = {Li, Ruikun and Huang, Yi Jie and Chen, Huai and Liu, Xiaoqing and Yu, Yizhou and Qian, Dahong and Wang, Lisheng},
    number = {3},
    month = {3},
    pages = {1251--1262},
    volume = {26},
    publisher = {Institute of Electrical and Electronics Engineers Inc.},
    doi = {10.1109/JBHI.2021.3118104},
    issn = {21682208},
    pmid = {34613925},
    keywords = {Graph neural network, Graphical connectivity, Hepatic vessel segmentation, Prior constraints}
}

@article{VandenWijngaard2013,
    title = {{3D Imaging of vascular networks for biophysical modeling of perfusion distribution within the heart}},
    year = {2013},
    journal = {Journal of Biomechanics},
    author = {van den Wijngaard, Jeroen P H M and Schwarz, Janina C V and van Horssen, Pepijn and van Lier, Monique G J T B and Dobbe, Johannes G G and Spaan, Jos A E and Siebes, Maria},
    number = {2},
    pages = {229--239},
    volume = {46},
    url = {http://www.jbiomech.com/article/S0021-9290(12)00679-3/pdf},
    isbn = {0021-9290},
    doi = {10.1016/j.jbiomech.2012.11.027},
    issn = {00219290},
    pmid = {23237670},
    keywords = {Coronary blood flow, Imaging cryomicrotome, Myocardial perfusion, Personalized model, Vascular network}
}

@article{Song2013,
    title = {{3D reconstruction of multiple stained histology images.}},
    year = {2013},
    journal = {Journal of pathology informatics},
    author = {Song, Yi and Treanor, Darren and Bulpitt, Andrew J and Magee, Derek R},
    number = {Suppl},
    pages = {S7},
    volume = {4},
    publisher = {Wolters Kluwer -- Medknow Publications},
    url = {http://www.ncbi.nlm.nih.gov/pubmed/23766943 http://www.pubmedcentral.nih.gov/articlerender.fcgi?artid=PMC3678754 http://www.pubmedcentral.nih.gov/articlerender.fcgi?artid=3678754&tool=pmcentrez&rendertype=abstract},
    isbn = {2229-5089},
    doi = {10.4103/2153-3539.109864},
    issn = {2229-5089},
    pmid = {23766943},
    keywords = {3d reconstruction, access this article online, computerized diagnosis, digital pathology, histological, image, image analysis, multi-stain registration}
}

@article{Gleave2013,
    title = {{A Method for 3D Immunostaining and Optical Imaging of the Mouse Brain Demonstrated in Neural Progenitor Cells}},
    year = {2013},
    journal = {PLoS ONE},
    author = {Gleave, Jacqueline A. and Lerch, Jason P. and Henkelman, R. Mark and Nieman, Brian J.},
    editor = {Chen, Chin-Tu},
    number = {8},
    month = {8},
    pages = {e72039},
    volume = {8},
    publisher = {Public Library of Science},
    url = {http://dx.plos.org/10.1371/journal.pone.0072039},
    isbn = {1932-6203},
    doi = {10.1371/journal.pone.0072039},
    issn = {19326203},
    pmid = {23936537}
}

@article{Pun1980,
    title = {{A new method for grey-level picture thresholding using the entropy of the histogram}},
    year = {1980},
    journal = {Signal Processing},
    author = {Pun, Thierry},
    number = {3},
    pages = {223--237},
    volume = {2},
    isbn = {0165-1684},
    doi = {10.1016/0165-1684(80)90020-1},
    issn = {01651684},
    pmid = {21691657},
    arxivId = {0734-I89X/85},
    keywords = {Automatic threshold selection, entropy of the histogram, picture segmentation}
}

@article{Liu2009,
    title = {{A novel protocol of whole mount electro-immunofluorescence staining.}},
    year = {2009},
    journal = {Molecular vision},
    author = {Liu, Hongshan and Kao, Winston W Y},
    number = {7449},
    pages = {505--517},
    volume = {15},
    publisher = {Emory University},
    url = {http://www.ncbi.nlm.nih.gov/pubmed/19262742 http://www.pubmedcentral.nih.gov/articlerender.fcgi?artid=PMC2650717 http://dx.doi.org/10.1038/nature12107},
    isbn = {1090-0535},
    doi = {10.1038/nature12107},
    issn = {1090-0535},
    pmid = {19262742},
    arxivId = {NIHMS150003}
}

@article{Stevens1980,
    title = {{A systematic approach to reconstructing microcircuitry by electron microscopy of serial sections}},
    year = {1980},
    journal = {Brain Research Reviews},
    author = {Stevens, John K and Davis, Thomas L and Friedman, Neil and Sterling, Peter},
    number = {1-3},
    pages = {265--293},
    volume = {2},
    url = {https://pdfs.semanticscholar.org/cd7f/9eebd486b21c6bf5a21ee31b9767c49d1687.pdf?_ga=2.82151958.1046356280.1502816696-1710257821.1502816696},
    isbn = {0006-899},
    doi = {10.1016/0165-0173(80)90010-7},
    issn = {01650173},
    pmid = {6258704},
    keywords = {method, microcircuit reconstruction, serial electron microscopy, vision}
}

@article{Jia2020,
    title = {{A systematic review and meta-analysis of machine perfusion vs. Static cold storage of liver allografts on liver transplantation outcomes: The future direction of graft preservation}},
    year = {2020},
    journal = {Frontiers in Medicine},
    author = {Jia, Junjun and Nie, Yu and Li, Jianhui and Xie, Haiyang and Zhou, Lin and Yu, Jun and Zheng, Shu Sen},
    month = {5},
    pages = {532418},
    volume = {7},
    publisher = {Frontiers Media S.A.},
    doi = {10.3389/FMED.2020.00135/BIBTEX},
    issn = {2296858X},
    keywords = {Graft preservation, Liver transplantation, Machine perfusion, Meta-analysis, Static cold storage}
}

@article{LiX2013,
    title = {{Acid-triggered core cross-linked nanomicelles for targeted drug delivery and magnetic resonance imaging in liver cancer cells}},
    year = {2013},
    journal = {International journal of nanomedicine},
    author = {{Li X} and {Li H} and {Yi W} and {Chen J} and {Liang B}},
    volume = {8},
    publisher = {Int J Nanomedicine},
    url = {https://www.ncbi.nlm.nih.gov/pubmed/23976852},
    isbn = {1178-2013},
    doi = {10.2147/IJN.S45767},
    pmid = {23976852},
    keywords = {pmid:23976852, PMC3746790, doi:10.2147/IJN.S45767,}
}

@article{Kato2013,
    title = {{Acidic extracellular microenvironment and cancer.}},
    year = {2013},
    journal = {Cancer cell international},
    author = {Kato, Yasumasa and Ozawa, Shigeyuki and Miyamoto, Chihiro and Maehata, Yojiro and Suzuki, Atsuko and Maeda, Toyonobu and Baba, Yuh},
    number = {1},
    month = {9},
    pages = {89},
    volume = {13},
    publisher = {BioMed Central},
    url = {http://cancerci.biomedcentral.com/articles/10.1186/1475-2867-13-89},
    isbn = {1475-2867},
    doi = {10.1186/1475-2867-13-89},
    issn = {1475-2867},
    pmid = {24004445},
    keywords = {Cancer Research, Cell Biology}
}

@article{MagbagbeolaM2023,
    title = {{An adaptable research platform for ex vivo normothermic machine perfusion of the liver}},
    year = {2023},
    journal = {International journal of computer assisted radiology and surgery},
    author = {{Magbagbeola M} and {Rai ZL} and {Doyle K} and {Lindenroth L} and {Dwyer G} and {Gander A} and {Stilli A} and {Davidson BR} and {Stoyanov D}},
    number = {6},
    volume = {18},
    publisher = {Int J Comput Assist Radiol Surg},
    url = {https://www.ncbi.nlm.nih.gov/pubmed/37095316},
    isbn = {1861-6429},
    doi = {10.1007/s11548-023-02903-4},
    pmid = {37095316},
    keywords = {pmid:37095316, PMC10284990, doi:10.1007/s11548-023}
}

@article{Sarvazyan2011,
    title = {{an Overview of Elastography – an Emerging Branch of Medical Imaging}},
    year = {2011},
    journal = {Current medical imaging reviews},
    author = {Sarvazyan, Armen and Hall, Timothy J and Urban, Matthew W and Fatemi, Mostafa and Aglyamov, Salavat R and Garra, Brian S},
    number = {4},
    month = {11},
    pages = {255--282},
    volume = {7},
    url = {http://www.ncbi.nlm.nih.gov/pubmed/22308105 http://www.pubmedcentral.nih.gov/articlerender.fcgi?artid=PMC3269947 http://www.ncbi.nlm.nih.gov/pmc/articles/PMC3269947/},
    isbn = {6093330710},
    doi = {10.2174/157340511798038684},
    issn = {1573-4056},
    pmid = {22308105},
    arxivId = {NIHMS150003}
}

@article{Song2012,
    title = {{Anastomosis of endothelial sprouts forms new vessels in a tissue analogue of angiogenesis}},
    year = {2012},
    journal = {Integrative Biology},
    author = {Song, Jonathan W. and Bazou, Despina and Munn, Lance L.},
    number = {8},
    month = {7},
    pages = {857--862},
    volume = {4},
    publisher = {Oxford Academic},
    url = {https://academic.oup.com/ib/article/4/8/857/5204456},
    doi = {10.1039/C2IB20061A},
    keywords = {anastomosis, surgical, angiogenesis, endothelium, fluid flow, medical devices, vascular anastomosis, vascular endothelial growth factor a}
}

@article{Vasudev2014,
    title = {{Anti-angiogenic therapy for cancer: current progress, unresolved questions and future directions.}},
    year = {2014},
    journal = {Angiogenesis},
    author = {Vasudev, Naveen S and Reynolds, Andrew R},
    number = {3},
    month = {7},
    pages = {471--94},
    volume = {17},
    publisher = {Springer},
    url = {http://www.ncbi.nlm.nih.gov/pubmed/24482243 http://www.pubmedcentral.nih.gov/articlerender.fcgi?artid=PMC4061466},
    doi = {10.1007/s10456-014-9420-y},
    issn = {1573-7209},
    pmid = {24482243}
}

@article{Zhu2017,
    title = {{Apparent diffusion coefficient normalization of normal liver: Will it improve the reproducibility of diffusion-weighted imaging at different MR scanners as a new biomarker?}},
    year = {2017},
    journal = {Medicine},
    author = {Zhu, Jie and Zhang, Jie and Gao, Jia Yin and Li, Jin Ning and Yang, Da Wei and Chen, Min and Zhou, Cheng and Yang, Zheng Han},
    number = {3},
    volume = {96},
    publisher = {Wolters Kluwer Health},
    url = {/pmc/articles/PMC5279099/ /pmc/articles/PMC5279099/?report=abstract https://www.ncbi.nlm.nih.gov/pmc/articles/PMC5279099/},
    doi = {10.1097/MD.0000000000005910},
    issn = {15365964},
    pmid = {28099354},
    keywords = {Apparent diffusion coefficient, Liver, MR diffusion-weighted imaging, Normalization}
}

@article{Neves2006,
    title = {{Assessing responses to cancer therapy using molecular imaging.}},
    year = {2006},
    journal = {Biochimica et biophysica acta},
    author = {Neves, André A. and Brindle, Kevin M.},
    number = {2},
    month = {12},
    pages = {242--261},
    volume = {1766},
    url = {http://linkinghub.elsevier.com/retrieve/pii/S0304419X06000606 http://eutils.ncbi.nlm.nih.gov/entrez/eutils/elink.fcgi?dbfrom=pubmed&id=17140737&retmode=ref&cmd=prlinks%5Cnpapers3://publication/doi/10.1016/j.bbcan.2006.10.002},
    isbn = {0304-419X},
    doi = {10.1016/j.bbcan.2006.10.002},
    issn = {0006-3002},
    pmid = {17140737}
}

@article{Parsai2015,
    title = {{Assessment of diffusion-weighted imaging for characterizing focal liver lesions}},
    year = {2015},
    journal = {Clinical Imaging},
    author = {Parsai, Arman and Zerizer, Imene and Roche, Oran and Gkoutzios, Panos and Miquel, Marc E.},
    number = {2},
    month = {3},
    pages = {278--284},
    volume = {39},
    publisher = {Elsevier Inc.},
    url = {http://www.clinicalimaging.org/article/S0899707114002514/fulltext http://www.clinicalimaging.org/article/S0899707114002514/abstract https://www.clinicalimaging.org/article/S0899-7071(14)00251-4/abstract},
    doi = {10.1016/j.clinimag.2014.09.016},
    issn = {18734499},
    pmid = {25433855},
    keywords = {Benign, Diffusion-weighted imaging (DWI), Focal liver lesions, MRI, Malignant}
}

@article{Wang2002,
    title = {{Assessment of histologic features and expression of biomarkers in predicting pathologic response to anthracycline-based neoadjuvant chemotherapy in patients with breast carcinoma}},
    year = {2002},
    journal = {Cancer},
    author = {Wang, Jianzhou and Buchholz, Thomas A. and Middleton, Lavinia P. and Allred, D. Craig and Tucker, Susan L. and Kuerer, Henry M. and Esteva, Francisco J. and Hortobagyi, Gabriel N. and Sahin, Aysegul A.},
    number = {12},
    month = {6},
    pages = {3107--3114},
    volume = {94},
    publisher = {Wiley Subscription Services, Inc., A Wiley Company},
    url = {http://doi.wiley.com/10.1002/cncr.10585},
    doi = {10.1002/cncr.10585},
    issn = {0008-543X},
    keywords = {Her2‐neu, breast carcinoma, mitosin, mitotic activity, neoadjuvant chemotherapy, nuclear grade}
}

@article{Almany2005,
    title = {{Biosynthetic hydrogel scaffolds made from fibrinogen and polyethylene glycol for 3D cell cultures}},
    year = {2005},
    journal = {Biomaterials},
    author = {Almany, Liora and Seliktar, Dror},
    number = {15},
    month = {5},
    pages = {2467--2477},
    volume = {26},
    url = {http://www.ncbi.nlm.nih.gov/pubmed/15585249 http://linkinghub.elsevier.com/retrieve/pii/S014296120400609X},
    isbn = {9724829480},
    doi = {10.1016/j.biomaterials.2004.06.047},
    issn = {01429612},
    pmid = {15585249},
    keywords = {Hydrogel, Mechanical properties, Polyethylene glycol, Scaffold, Tissue engineering}
}

@article{Vakoc2012,
    title = {{Cancer imaging by optical coherence tomography: preclinical progress and clinical potential}},
    year = {2012},
    journal = {Nature Reviews Cancer},
    author = {Vakoc, B.J. and Fukumura, Dai and Jain, R.K. and Bouma, B.E.},
    number = {5},
    pages = {363--368},
    volume = {12},
    url = {https://www.ncbi.nlm.nih.gov/pmc/articles/PMC3560400/pdf/nihms436721.pdf http://www.pubmedcentral.nih.gov/articlerender.fcgi?artid=3560400&tool=pmcentrez&rendertype=abstract},
    doi = {10.1038/nrc3235.Cancer},
    issn = {1474-175X},
    pmid = {22475930},
    keywords = {Animals, Antinematodal Agents, Antinematodal Agents: pharmacology, Early Detection of Cancer, Early Detection of Cancer: instrumentation, Early Detection of Cancer: methods, Humans, Neoplasms, Neoplasms: chemistry, Neoplasms: diagnosis, Neoplasms: drug therapy, Optical Coherence, Optical Coherence: methods, Optical Coherence: trends, Tomography}
}

@article{Yeung2010a,
    title = {{Cancer stem cells from colorectal cancer-derived cell lines}},
    year = {2010},
    journal = {PNAS},
    author = {Yeung, Trevor M and Gandhi, Shaan C and Wilding, Jennifer L and Muschel, Ruth and Bodmer, Walter F},
    number = {8},
    pages = {3722–3727},
    volume = {107},
    url = {https://www.ncbi.nlm.nih.gov/pmc/articles/PMC2840416/pdf/pnas.200915135.pdf},
    doi = {10.1073/pnas.0915135107}
}

@article{Yeung2010,
    title = {{Cancer stem cells from colorectal cancer-derived cell lines.}},
    year = {2010},
    journal = {Proceedings of the National Academy of Sciences of the United States of America},
    author = {Yeung, Trevor M and Gandhi, Shaan C and Wilding, Jennifer L and Muschel, Ruth and Bodmer, Walter F},
    number = {8},
    pages = {3722--7},
    volume = {107},
    url = {http://www.pnas.org/content/107/8/3722.full.pdf http://www.pubmedcentral.nih.gov/articlerender.fcgi?artid=2840416&tool=pmcentrez&rendertype=abstract},
    isbn = {1091-6490},
    doi = {10.1073/pnas.0915135107},
    issn = {1091-6490},
    pmid = {20133591},
    keywords = {Animals, Antigens, CD24, CD24: biosynthesis, CD44, CD44: biosynthesis, Cell Differentiation, Cell Line, Cell Separation, Collagen, Colorectal Neoplasms, Colorectal Neoplasms: pathology, Drug Combinations, Homeodomain Proteins, Homeodomain Proteins: biosynthesis, Humans, Inbred NOD, Laminin, Mice, Neoplastic Stem Cells, Neoplastic Stem Cells: metabolism, Neoplastic Stem Cells: pathology, Neoplastic Stem Cells: transplantation, Proteoglycans, SCID, Tumor}
}

@article{Lehman2007,
    title = {{Cancer Yield of Mammography, MR, and US in High-Risk Women: Prospective Multi-Institution Breast Cancer Screening Study}},
    year = {2007},
    journal = {Radiology},
    author = {Lehman, Constance D and Isaacs, Claudine and Schnall, Mitchell D and Ascher, Susan M and Weatherall, Paul T and Bowen, Deborah J and Marcom, P Kelly and Armstrong, Deborah K and Domchek, Susan M and Gatsonis, Constantine and Pisano, Etta D and Ascher, Susan M and Weatherall, Paul T and Bluemke, David A and Bowen, Deborah J and Marcom, P Kelly and Armstrong, Deborah K and Domchek, Susan M and Tomlinson, Gail and Skates, Steven J and Gatsonis, Constantine},
    number = {2},
    pages = {381--388},
    volume = {244},
    url = {http://pubs.rsna.org/doi/pdf/10.1148/radiol.2442060461 http://www.ncbi.nlm.nih.gov/pubmed/17641362},
    isbn = {0033-8419},
    doi = {10.1148/radiol.2442060461},
    issn = {0033-8419},
    pmid = {17641362},
    keywords = {Adult, Aged, BRCA1, BRCA2, Biopsy, Breast Neoplasms, Breast Neoplasms: diagnosis, Breast Neoplasms: epidemiology, Breast Neoplasms: genetics, Breast Neoplasms: radiography, Breast Neoplasms: ultrasonography, Confidence Intervals, Female, Genes, Genetic Predisposition to Disease, Humans, Magnetic Resonance Imaging, Mammary, Mammography, Middle Aged, Pilot Projects, Population Surveillance, Population Surveillance: methods, Predictive Value of Tests, Prospective Studies, Risk Factors, Ultrasonography, United States, United States: epidemiology}
}

@article{Lehman2007a,
    title = {{Cancer Yield of Mammography, MR, and US in High-Risk Women: Prospective Multi-Institution Breast Cancer Screening Study 1}},
    year = {2007},
    journal = {Radiology},
    author = {Lehman, Constance D and Isaacs, Claudine and Schnall, Mitchell D and Pisano, Etta D and Ascher, Susan M and Weatherall, Paul T and Bluemke, David A and Bowen, Deborah J and Marcom, P Kelly and Armstrong, Deborah K and Domchek, Susan M and Tomlinson, Gail and Skates, Steven J and Gatsonis, Constantine},
    number = {2},
    volume = {244},
    url = {http://pubs.rsna.org/doi/pdf/10.1148/radiol.2442060461},
    doi = {doi/10.1148/radiol.2442060461}
}

@article{Baluk2005,
    title = {{Cellular abnormalities of blood vessels as targets in cancer}},
    year = {2005},
    journal = {Current Opinion in Genetics and Development},
    author = {Baluk, Peter and Hashizume, Hiroya and M, Donald M.},
    number = {1},
    pages = {102--111},
    volume = {15},
    url = {http://ac.els-cdn.com/S0959437X04001911/1-s2.0-S0959437X04001911-main.pdf?_tid=9b8806fa-779d-11e7-94b2-00000aacb35f&acdnat=1501690626_7391724defd1781e7f1006b5f72279c2},
    isbn = {0959-437X},
    doi = {10.1016/j.gde.2004.12.005},
    issn = {0959437X},
    pmid = {15661540},
    arxivId = {NIHMS150003}
}

@article{TampelliniM2016,
    title = {{Changes in hepatic perfusion assessed by dynamic contrast enhanced MRI, associated with morphologic evaluation, in patients with liver metastases from colorectal cancer treated with first-line chemotherapy}},
    year = {2016},
    journal = {La Radiologia medica},
    author = {{Tampellini M} and {Gned D} and {Baratelli C} and {Brizzi MP} and {Ottone A} and {Alabiso I} and {Bertaggia C} and {Di Maio M} and {Scagliotti GV} and {Veltri A}},
    number = {12},
    volume = {121},
    publisher = {Radiol Med},
    url = {https://www.ncbi.nlm.nih.gov/pubmed/27601143},
    isbn = {1826-6983},
    doi = {10.1007/s11547-016-0685-7},
    pmid = {27601143},
    keywords = {pmid:27601143, doi:10.1007/s11547-016-0685-7, Marc}
}

@article{Becker2012,
    title = {{Chemical Clearing and Dehydration of GFP Expressing Mouse Brains}},
    year = {2012},
    journal = {PLoS ONE},
    author = {Becker, Klaus and J{\"{a}} Hrling, Nina and Saghafi, Saiedeh and Weiler, Reto and Dodt, Hans-Ulrich},
    number = {3},
    volume = {7},
    url = {http://journals.plos.org/plosone/article/file?id=10.1371/journal.pone.0033916&type=printable},
    doi = {10.1371/journal.pone.0033916}
}

@article{Kolesova2016,
    title = {{Comparison of different tissue clearing methods and 3D imaging techniques for visualization of GFP-expressing mouse embryos and embryonic hearts}},
    year = {2016},
    journal = {Histochemistry and Cell Biology},
    author = {Kolesov{\'{a}}, Hana and {\v{C}}apek, Martin and Radochov{\'{a}}, Barbora and Jan{\'{a}}{\v{c}}ek, Jiří and Sedmera, David},
    number = {2},
    month = {8},
    pages = {141--152},
    volume = {146},
    publisher = {Springer Berlin Heidelberg},
    url = {http://link.springer.com/10.1007/s00418-016-1441-8},
    isbn = {0948-6143},
    doi = {10.1007/s00418-016-1441-8},
    issn = {1432119X},
    pmid = {27145961},
    keywords = {Confocal microscopy, Embryo, Green fluorescent protein (GFP), Heart, Optical projection tomography, Tissue transparency}
}

@article{Gindes2012,
    title = {{Comparison of ex-vivo high-resolution episcopic microscopy with in-vivo four-dimensional high-resolution transvaginal sonography of the first-trimester fetal heart}},
    year = {2012},
    journal = {Ultrasound in Obstetrics and Gynecology},
    author = {Gindes, L. and Matsui, H. and Achiron, R. and Mohun, T. and Ho, S. Y. and Gardiner, H.},
    number = {2},
    month = {2},
    pages = {196--202},
    volume = {39},
    publisher = {John Wiley {\&} Sons, Ltd.},
    url = {http://doi.wiley.com/10.1002/uog.9068},
    doi = {10.1002/uog.9068},
    issn = {09607692},
    pmid = {21638368},
    keywords = {4-dimensional, HREM, STIC, episcopic microscopy, fetus, first trimester, heart}
}

@article{Dobbs2015,
    title = {{Confocal fluorescence microscopy for rapid evaluation of invasive tumor cellularity of inflammatory breast carcinoma core needle biopsies}},
    year = {2015},
    journal = {Breast Cancer Research and Treatment},
    author = {Dobbs, Jessica and Krishnamurthy, Savitri and Kyrish, Matthew and Benveniste, Ana Paula and Yang, Wei and Richards-Kortum, Rebecca},
    number = {1},
    month = {1},
    pages = {303--310},
    volume = {149},
    publisher = {Springer},
    url = {http://www.ncbi.nlm.nih.gov/pubmed/25417171 http://www.pubmedcentral.nih.gov/articlerender.fcgi?artid=PMC4298669},
    doi = {10.1007/s10549-014-3182-5},
    issn = {15737217},
    pmid = {25417171},
    keywords = {Confocal fluorescence microscopy, Core needle biopsy, Inflammatory breast cancer, Tissue sampling}
}

@article{Czech460980,
    title = {{Cytokit: A single-cell analysis toolkit for high dimensional fluorescent microscopy imaging}},
    year = {2018},
    journal = {bioRxiv},
    author = {Czech, Eric and Aksoy, Bulent Arman and Aksoy, Pinar and Hammerbacher, Jeff},
    publisher = {Cold Spring Harbor Laboratory},
    url = {https://www.biorxiv.org/content/early/2018/12/14/460980},
    doi = {10.1101/460980}
}

@article{Smith2015,
    title = {{DCEMRI.jl: A fast, validated, open source toolkit for dynamic contrast enhanced MRI analysis}},
    year = {2015},
    journal = {PeerJ},
    author = {Smith, David S. and Li, Xia and Arlinghaus, Lori R. and Yankeelov, Thomas E. and BrianWelch, E.},
    number = {3},
    month = {4},
    pages = {e909},
    volume = {2015},
    publisher = {PeerJ Inc.},
    url = {https://peerj.com/articles/909},
    doi = {10.7717/PEERJ.909/FIG-7},
    issn = {21678359},
    keywords = {Cancer, DCE, Julia, Magnetic resonance imaging, Medical imaging, Numerical methods, Parallel computing, QMRI, Quantitative imaging biomarkers}
}

@article{Zahir2004,
    title = {{Death in the third dimension: apoptosis regulation and tissue architecture}},
    year = {2004},
    journal = {Current Opinion in Genetics {\&} Development},
    author = {Zahir, Nastaran and Weaver, Valerie M},
    number = {1},
    month = {2},
    pages = {71--80},
    volume = {14},
    url = {http://www.ncbi.nlm.nih.gov/pubmed/15108808 http://linkinghub.elsevier.com/retrieve/pii/S0959437X03001783},
    doi = {10.1016/j.gde.2003.12.005},
    issn = {0959437X},
    pmid = {15108808}
}

@article{Shin2019,
    title = {{Deep vessel segmentation by learning graphical connectivity}},
    year = {2019},
    journal = {Medical Image Analysis},
    author = {Shin, Seung Yeon and Lee, Soochahn and Yun, Il Dong and Lee, Kyoung Mu},
    month = {12},
    pages = {101556},
    volume = {58},
    publisher = {Elsevier},
    doi = {10.1016/J.MEDIA.2019.101556},
    issn = {1361-8415},
    pmid = {31536906},
    arxivId = {1806.02279},
    keywords = {Convolutional neural network, Graph neural network, Vessel graph network, Vessel segmentation}
}

@article{Sharma2007,
    title = {{Designing Zonal Organization into Tissue-Engineered Cartilage}},
    year = {2007},
    journal = {Tissue Engineering},
    author = {Sharma, Blanka and Williams, Christopher G. and Kim, Tae Kyun and Sun, Dongning and Malik, Athar and Khan, Mehnaz and Leong, Kam and Elisseeff, Jennifer H.},
    number = {2},
    month = {2},
    pages = {405--414},
    volume = {13},
    url = {http://www.ncbi.nlm.nih.gov/pubmed/17504064 http://www.liebertonline.com/doi/abs/10.1089/ten.2006.0068},
    doi = {10.1089/ten.2006.0068},
    issn = {1076-3279},
    pmid = {17504064}
}

@phdthesis{Magdeldin2016,
    title = {{Development of a 3D in vitro model of cancer progression}},
    year = {2016},
    author = {Magdeldin, Tarig},
    number = {April},
    url = {http://discovery.ucl.ac.uk/1477512/},
    school = {University College London}
}

@article{Do2010,
    title = {{Diagnosis of liver fibrosis and cirrhosis with diffusion-weighted imaging: Value of normalized apparent diffusion coefficient using the spleen as reference organ}},
    year = {2010},
    journal = {American Journal of Roentgenology},
    author = {Do, Richard K.G. and Chandanara, Hersh and Felker, Ely and Hajdu, Cristina H. and Babb, James S. and Kim, Danny and Taouli, Bachir},
    number = {3},
    month = {9},
    pages = {671--676},
    volume = {195},
    publisher = {American Roentgen Ray Society},
    url = {https://www.ajronline.org/doi/10.2214/AJR.09.3448},
    doi = {10.2214/AJR.09.3448/ASSET/IMAGES/09{\_}09{\_}3448{\_}04.JPEG},
    issn = {0361803X},
    pmid = {20729445},
    keywords = {Apparent diffusion coefficient, Cirrhosis, Diffusion-weighted MRI, Liver fibrosis, MRI}
}

@article{Baharvand2006,
    title = {{Differentiation of human embryonic stem cells into hepatocytes in 2D and 3D culture systems in vitro.}},
    year = {2006},
    journal = {The International journal of developmental biology},
    author = {Baharvand, Hossein and Hashemi, Seyed M and Kazemi Ashtiani, Saeid and Farrokhi, Ali},
    number = {7},
    month = {9},
    pages = {645--52},
    volume = {50},
    publisher = {UPV/EHU Press},
    url = {http://www.ncbi.nlm.nih.gov/pubmed/16892178},
    doi = {10.1387/ijdb.052072hb},
    issn = {0214-6282},
    pmid = {16892178},
    keywords = {dimensional culture, three}
}

@article{Rosenkrantz2011,
    title = {{Diffusion-weighted imaging of the abdomen at 3.0 Tesla: image quality and apparent diffusion coefficient reproducibility compared with 1.5 Tesla}},
    year = {2011},
    journal = {Journal of magnetic resonance imaging : JMRI},
    author = {Rosenkrantz, Andrew B. and Oei, Marcel and Babb, James S. and Niver, Benjamin E. and Taouli, Bachir},
    number = {1},
    month = {1},
    pages = {128--135},
    volume = {33},
    publisher = {J Magn Reson Imaging},
    url = {https://pubmed.ncbi.nlm.nih.gov/21182130/},
    doi = {10.1002/JMRI.22395},
    issn = {1522-2586},
    pmid = {21182130},
    keywords = {80 and over, Abdomen / pathology*, Adenoma / pathology, Adult, Aged, Andrew B Rosenkrantz, Bachir Taouli, Comparative Study, Diffusion Magnetic Resonance Imaging / methods*, Evaluation Study, Female, Humans, Image Enhancement / methods*, MEDLINE, Male, Marcel Oei, Middle Aged, NCBI, NIH, NLM, National Center for Biotechnology Information, National Institutes of Health, National Library of Medicine, Pancreatic Neoplasms / pathology*, PubMed Abstract, Reproducibility of Results, Sensitivity and Specificity, doi:10.1002/jmri.22395, pmid:21182130}
}

@article{Lin2018,
    title = {{Diffusion-Weighted Magnetic Resonance Imaging in Liver Graft Rejection}},
    year = {2018},
    journal = {Transplantation Proceedings},
    author = {Lin, C. C. and Ou, H. Y. and Chuang, Y. H. and Chiang, H. J. and Yu, C. C. and Lazo, M. and Tsang, L. L.C. and Huang, T. L. and Lin, C. C. and Chen, C. L. and Cheng, Y. F.},
    number = {9},
    month = {11},
    pages = {2675--2678},
    volume = {50},
    publisher = {Elsevier},
    doi = {10.1016/J.TRANSPROCEED.2018.04.018},
    issn = {0041-1345},
    pmid = {30401375}
}

@article{Donati2014,
    title = {{Diffusion-weighted MR imaging of upper abdominal organs: field strength and intervendor variability of apparent diffusion coefficients}},
    year = {2014},
    journal = {Radiology},
    author = {Donati, Olivio F. and Chong, Daniel and Nanz, Daniel and Boss, Andreas and Froehlich, Johannes M. and Andres, Erik and Seifert, Burkhardt and Thoeny, Harriet C.},
    number = {2},
    month = {2},
    pages = {454--463},
    volume = {270},
    publisher = {Radiology},
    url = {https://pubmed.ncbi.nlm.nih.gov/24471390/},
    doi = {10.1148/RADIOL.13130819},
    issn = {1527-1315},
    pmid = {24471390},
    keywords = {Abdomen / anatomy {\&} histology*, Adult, Computer-Assisted, Daniel Chong, Diffusion Magnetic Resonance Imaging / methods*, Gallbladder / anatomy {\&} histology, Harriet C Thoeny, Humans, Image Processing, Kidney / anatomy {\&} histology, Liver / anatomy {\&} histology, MEDLINE, Male, Middle Aged, Multicenter Study, NCBI, NIH, NLM, National Center for Biotechnology Information, National Institutes of Health, National Library of Medicine, Non-U.S. Gov't, Olivio F Donati, Pancreas / anatomy {\&} histology, Prospective Studies, PubMed Abstract, Reference Values, Research Support, Spleen / anatomy {\&} histology, doi:10.1148/radiol.13130819, pmid:24471390}
}

@article{Ichikawa2013,
    title = {{Diffusion-weighted MR imaging with a single-shot echoplanar sequence: detection and characterization of focal hepatic lesions.}},
    year = {2013},
    journal = {https://doi.org/10.2214/ajr.170.2.9456953},
    author = {Ichikawa, T and Haradome, H and Hachiya, J and Nitatori, T and Araki, T and Ichikawa, T and Haradome, H and Hachiya, J and Nitatori, T and Araki, T},
    number = {2},
    month = {1},
    pages = {397--402},
    volume = {170},
    publisher = {American Public Health Association},
    url = {https://www.ajronline.org/doi/10.2214/ajr.170.2.9456953},
    doi = {10.2214/AJR.170.2.9456953},
    issn = {0361803X},
    pmid = {9456953}
}

@article{Yankeelov2009,
    title = {{Dynamic Contrast Enhanced Magnetic Resonance Imaging in Oncology: Theory, Data Acquisition, Analysis, and Examples}},
    year = {2009},
    journal = {Current medical imaging reviews},
    author = {Yankeelov, Thomas E. and Gore, John C.},
    number = {2},
    month = {5},
    pages = {91},
    volume = {3},
    publisher = {NIH Public Access},
    url = {/pmc/articles/PMC2760951/ /pmc/articles/PMC2760951/?report=abstract https://www.ncbi.nlm.nih.gov/pmc/articles/PMC2760951/},
    doi = {10.2174/157340507780619179},
    issn = {15734056},
    pmid = {19829742},
    keywords = {DCE-MRI, cancer, compartmental modeling, contrast agent, pharmacokinetics}
}

@article{CartwrightL2006,
    title = {{Dynamic contrast-enhanced MRI to quantify VEGF-enhanced tissue-engineered bladder graft neovascularization: pilot study}},
    year = {2006},
    journal = {Journal of biomedical materials research. Part A},
    author = {{Cartwright L} and {Farhat WA} and {Sherman C} and {Chen J} and {Babyn P} and {Yeger H} and {Cheng HL}},
    number = {2},
    volume = {77},
    publisher = {J Biomed Mater Res A},
    url = {https://www.ncbi.nlm.nih.gov/pubmed/16429423},
    isbn = {1549-3296},
    doi = {10.1002/jbm.a.30648},
    pmid = {16429423},
    keywords = {pmid:16429423, doi:10.1002/jbm.a.30648, Evaluation}
}

@article{Baumeister2002,
    title = {{Electron tomography: Towards visualizing the molecular organization of the cytoplasm}},
    year = {2002},
    journal = {Current Opinion in Structural Biology},
    author = {Baumeister, Wolfgang},
    number = {5},
    pages = {679--684},
    volume = {12},
    url = {http://ac.els-cdn.com/S0959440X02003780/1-s2.0-S0959440X02003780-main.pdf?_tid=bf092738-81db-11e7-afc6-00000aacb35f&acdnat=1502816826_4ccded48f432eb5bbd32441c76ec5f8d},
    isbn = {0959-440X},
    doi = {10.1016/S0959-440X(02)00378-0},
    issn = {0959440X},
    pmid = {12464323}
}

@article{Mohun2012c,
    title = {{Embedding embryos for episcopic fluorescence image capturing (EFIC)}},
    year = {2012},
    journal = {Cold Spring Harbor Protocols},
    author = {Mohun, Timothy J and Weninger, Wolfgang J},
    number = {6},
    month = {6},
    pages = {675--677},
    volume = {7},
    publisher = {Cold Spring Harbor Laboratory Press},
    url = {http://www.ncbi.nlm.nih.gov/pubmed/22661436},
    doi = {10.1101/pdb.prot069575},
    issn = {19403402},
    pmid = {22661436}
}

@article{Mohun2012b,
    title = {{Embedding embryos for high-resolution episcopic microscopy (HREM)}},
    year = {2012},
    journal = {Cold Spring Harbor Protocols},
    author = {Mohun, Timothy J and Weninger, Wolfgang J},
    number = {6},
    month = {6},
    pages = {678--680},
    volume = {7},
    publisher = {Cold Spring Harbor Laboratory Press},
    url = {http://www.ncbi.nlm.nih.gov/pubmed/22661437},
    doi = {10.1101/pdb.prot069583},
    issn = {19403402},
    pmid = {22661437}
}

@article{Mohun2012a,
    title = {{Episcopic three-dimensional imaging of embryos}},
    year = {2012},
    journal = {Cold Spring Harbor Protocols},
    author = {Mohun, Timothy J and Weninger, Wolfgang J},
    number = {6},
    month = {6},
    pages = {641--646},
    volume = {7},
    publisher = {Cold Spring Harbor Laboratory Press},
    url = {http://www.ncbi.nlm.nih.gov/pubmed/22661435},
    doi = {10.1101/pdb.top069567},
    issn = {19403402},
    pmid = {22661435}
}

@article{Fry2012,
    title = {{Estimation of Blood Flow Rates in Large Microvascular Networks}},
    year = {2012},
    journal = {Microcirculation},
    author = {Fry, Brendan C and Lee, Jack and Smith, Nicolas P and Secomb, Timothy W},
    number = {6},
    month = {8},
    pages = {530--538},
    volume = {19},
    publisher = {NIH Public Access},
    url = {http://linkinghub.elsevier.com/retrieve/pii/S0304419X06000606 http://eutils.ncbi.nlm.nih.gov/entrez/eutils/elink.fcgi?dbfrom=pubmed&id=17140737&retmode=ref&cmd=prlinks%5Cnpapers3://publication/doi/10.1016/j.bbcan.2006.10.002},
    isbn = {0042900801998},
    doi = {10.1111/j.1549-8719.2012.00184.x},
    issn = {10739688},
    pmid = {22506980},
    arxivId = {NIHMS150003},
    keywords = {Flow simulation, Hemodynamics, Imaging, Microvascular function}
}

@article{Stevens2021,
    title = {{Evaluation of normothermic machine perfusion of porcine livers as a novel preclinical model to predict biliary clearance and transporter-mediated drug-drug interactions using statins}},
    year = {2021},
    journal = {Drug Metabolism and Disposition},
    author = {Stevens, L. J. and Zhu, A. Z.X. and Chothe, P. P. and Chowdhury, S. K. and Donkers, J. M. and Vaes, W. H.J. and Knibbe, C. A.J. and Alwayn, I. P.J. and van de Steeg, Evita},
    number = {9},
    month = {9},
    pages = {780--789},
    volume = {49},
    publisher = {American Society for Pharmacology and Experimental Therapy},
    url = {https://dmd.aspetjournals.org/content/49/9/780 https://dmd.aspetjournals.org/content/49/9/780.abstract},
    doi = {10.1124/DMD.121.000521/-/DC1},
    issn = {1521009X},
    pmid = {34330719}
}

@article{Walker-Samuel2006,
    title = {{Evaluation of response to treatment using DCE-MRI: the relationship between initial area under the gadolinium curve (IAUGC) and quantitative pharmacokinetic analysis}},
    year = {2006},
    journal = {MEDICINE AND BIOLOGY Phys. Med. Biol},
    author = {Walker-Samuel, S and Leach, M O and Collins, D J},
    pages = {3593--3602},
    volume = {51},
    doi = {10.1088/0031-9155/51/14/021}
}

@article{RaiZL2023,
    title = {{Ex Vivo Perfusion of Porcine Pancreas and Liver Sourced from Commercial Abattoirs after Circulatory Death as a Research Resource: A Methodological Study}},
    year = {2023},
    journal = {Methods and protocols},
    author = {{Rai ZL} and {Magbagbeola M} and {Doyle K} and {Lindenroth L} and {Dwyer G} and {Gander A} and {Stilli A} and {Stoyanov D} and {Davidson BR}},
    number = {4},
    volume = {6},
    publisher = {Methods Protoc},
    url = {https://www.ncbi.nlm.nih.gov/pubmed/37489433},
    isbn = {2409-9279},
    doi = {10.3390/mps6040066},
    pmid = {37489433},
    keywords = {pmid:37489433, PMC10366747, doi:10.3390/mps6040066}
}

@article{Jamin2015,
    title = {{Exploring the biomechanical properties of brain malignancies and their pathologic determinants in vivo with magnetic resonance elastography.}},
    year = {2015},
    journal = {Cancer research},
    author = {Jamin, Yann and Boult, Jessica K R and Li, Jin and Popov, Sergey and Garteiser, Philippe and Ulloa, Jose L and Cummings, Craig and Box, Gary and Eccles, Suzanne A and Jones, Chris and Waterton, John C and Bamber, Jeffrey C and Sinkus, Ralph and Robinson, Simon P},
    number = {7},
    month = {4},
    pages = {1216--24},
    volume = {75},
    publisher = {Europe PMC Funders},
    url = {http://www.ncbi.nlm.nih.gov/pubmed/25672978 http://www.pubmedcentral.nih.gov/articlerender.fcgi?artid=PMC4384983},
    doi = {10.1158/0008-5472.CAN-14-1997},
    issn = {1538-7445},
    pmid = {25672978}
}

@article{Zukor2010,
    title = {{Fluorescent whole-mount method for visualizing three-dimensional relationships in intact and regenerating adult newt spinal cords}},
    year = {2010},
    journal = {Developmental Dynamics},
    author = {Zukor, Katherine A and Kent, David T and Odelberg, Shannon J},
    number = {11},
    pages = {3048--3057},
    volume = {239},
    url = {https://www.ncbi.nlm.nih.gov/pmc/articles/PMC3013515/pdf/nihms236968.pdf},
    isbn = {1097-0177},
    doi = {10.1002/dvdy.22441},
    issn = {10588388},
    pmid = {20931649},
    keywords = {Confocal imaging, Immunohistofluorescence, Newt, Spinal cord regeneration, Whole-mount}
}

@article{LewisHL2017,
    title = {{Functional hepatic imaging as a biomarker of primary and secondary tumor response to loco-regional therapies}},
    year = {2017},
    journal = {Surgical oncology},
    author = {{Lewis HL} and {Ghasabeh MA} and {Khoshpouri P} and {Kamel IR} and {Pawlik TM}},
    number = {4},
    volume = {26},
    publisher = {Surg Oncol},
    url = {https://www.ncbi.nlm.nih.gov/pubmed/29113660},
    isbn = {1879-3320},
    doi = {10.1016/j.suronc.2017.08.004},
    pmid = {29113660},
    keywords = {pmid:29113660, doi:10.1016/j.suronc.2017.08.004, R}
}

@article{Bindra2005,
    title = {{Genetic instability and the tumor microenvironment: Towards the concept of microenvironment-induced mutagenesis}},
    year = {2005},
    journal = {Mutation Research - Fundamental and Molecular Mechanisms of Mutagenesis},
    author = {Bindra, Ranjit S and Glazer, Peter M},
    number = {1-2},
    pages = {75--85},
    volume = {569},
    url = {http://ac.els-cdn.com/S0027510704003732/1-s2.0-S0027510704003732-main.pdf?_tid=272b9b84-77a0-11e7-a313-00000aacb360&acdnat=1501691720_7e48a6345f98c1da0123573fec8ffb2b},
    isbn = {0027-5107},
    doi = {10.1016/j.mrfmmm.2004.03.013},
    issn = {00275107},
    pmid = {15603753},
    keywords = {DNA repair, Genetic instability, Hypoxia, Microenvironment}
}

@article{Pignatelli1988,
    title = {{Genetics and biochemistry of collagen binding-triggered glandular differentiation in a human colon carcinoma cell line}},
    year = {1988},
    journal = {Cell Biology},
    author = {Pignatelli, Massimo and Bodmer, Walter F},
    pages = {5561--5565},
    volume = {85},
    url = {https://www.ncbi.nlm.nih.gov/pmc/articles/PMC281798/pdf/pnas00294-0225.pdf},
    issn = {00278424}
}

@article{Zhao2022,
    title = {{Graph Convolution Based Cross-Network Multi-Scale Feature Fusion for Deep Vessel Segmentation}},
    year = {2022},
    journal = {IEEE Transactions on Medical Imaging},
    author = {Zhao, Gangming and Liang, Kongming and Pan, Chengwei and Zhang, Fandong and Wu, Xianpeng and Hu, Xinyang and Yu, Yizhou},
    pages = {1--1},
    volume = {PP},
    url = {https://www.ieee.org/publications/rights/index.html},
    doi = {10.1109/tmi.2022.3207093},
    issn = {0278-0062},
    pmid = {36112564},
    keywords = {Deep Learning, Graph Convolutional Networks, Vessel Segmentation}
}

@article{ZhuAX2011,
    title = {{HCC and angiogenesis: possible targets and future directions}},
    year = {2011},
    journal = {Nature reviews. Clinical oncology},
    author = {{Zhu AX} and {Duda DG} and {Sahani DV} and {Jain RK}},
    number = {5},
    volume = {8},
    publisher = {Nat Rev Clin Oncol},
    url = {https://www.ncbi.nlm.nih.gov/pubmed/21386818},
    isbn = {1759-4782},
    doi = {10.1038/nrclinonc.2011.30},
    pmid = {21386818},
    keywords = {pmid:21386818, PMC3266719, doi:10.1038/nrclinonc.2}
}

@article{FrydrychowiczA2012,
    title = {{Hepatobiliary MR imaging with gadolinium-based contrast agents}},
    year = {2012},
    journal = {Journal of magnetic resonance imaging : JMRI},
    author = {{Frydrychowicz A} and {Lubner MG} and {Brown JJ} and {Merkle EM} and {Nagle SK} and {Rofsky NM} and {Reeder SB}},
    number = {3},
    volume = {35},
    publisher = {J Magn Reson Imaging},
    url = {https://www.ncbi.nlm.nih.gov/pubmed/22334493},
    isbn = {1522-2586},
    doi = {10.1002/jmri.22833},
    pmid = {22334493},
    keywords = {pmid:22334493, PMC3281562, doi:10.1002/jmri.22833,}
}

@misc{Nagy2010,
    title = {{Heterogeneity of the tumor vasculature}},
    year = {2010},
    booktitle = {Seminars in Thrombosis and Hemostasis},
    author = {Nagy, Janice A and Chang, Sung H. and Shih, Shou Ching and Dvorak, Ann M. and Dvorak, Harold F},
    number = {3},
    pages = {321--331},
    volume = {36},
    url = {https://www.ncbi.nlm.nih.gov/pmc/articles/PMC3278036/pdf/nihms-354169.pdf},
    isbn = {1098-9064},
    doi = {10.1055/s-0030-1253454},
    issn = {00946176},
    pmid = {20490982},
    arxivId = {NIHMS150003},
    keywords = {Angiogenesis, Arterio-venogenesis, Tumors, VEGF-A, Vascular endothelial growth factor}
}

@article{Geyer2014,
    title = {{High-Resolution Episcopic Microscopy (HREM): A Tool for Visualizing Skin Biopsies}},
    year = {2014},
    journal = {Microscopy and Microanalysis},
    author = {Geyer, Stefan H and N{\"{o}}hammer, Maria M and Math{\"{a}}, Markus and Reissig, Lukas and Tinhofer, Ines E and Weninger, Wolfgang J},
    number = {05},
    pages = {1356--1364},
    volume = {20},
    url = {https://www.cambridge.org/core/services/aop-cambridge-core/content/view/S1431927614013063 http://www.journals.cambridge.org/abstract_S1431927614013063},
    doi = {10.1017/S1431927614013063},
    issn = {1431-9276},
    pmid = {25198556},
    keywords = {3D, HREM, episcopic, imaging, skin}
}

@article{Weninger2006,
    title = {{High-resolution episcopic microscopy: A rapid technique for high detailed 3D analysis of gene activity in the context of tissue architecture and morphology}},
    year = {2006},
    journal = {Anatomy and Embryology},
    author = {Weninger, Wolfgang J and Geyer, Stefan H and Mohun, Timothy J and Rasskin-Gutman, Diego and Matsui, Takaaki and Ribeiro, Ines and Costa, Luciano Da F and Izpis{\'{u}}a-Belmonte, Juan Carlos and M{\"{u}}ller, Gerd B.},
    number = {3},
    pages = {213--221},
    volume = {211},
    url = {http://belmonte.salk.edu/pubs/2006/2006-128-anatembryol.weninger.pdf},
    isbn = {0340-2061},
    doi = {10.1007/s00429-005-0073-x},
    issn = {03402061},
    pmid = {16429276},
    keywords = {3D reconstruction, Anatomy, Embryology, Gene expression analysis, RNA pattern}
}

@article{Cardenes2021,
    title = {{Human ex vivo lung perfusion: a novel model to study human lung diseases}},
    year = {2021},
    journal = {Scientific Reports 2021 11:1},
    author = {C{\'{a}}rdenes, Nayra and Sembrat, John and Noda, Kentaro and Lovelace, Tyler and {\'{A}}lvarez, Diana and Bittar, Humberto E.Trejo and Philips, Brian J. and Nouraie, Mehdi and Benos, Panayiotis V. and S{\'{a}}nchez, Pablo G. and Rojas, Mauricio},
    number = {1},
    month = {1},
    pages = {1--13},
    volume = {11},
    publisher = {Nature Publishing Group},
    url = {https://www.nature.com/articles/s41598-020-79434-4},
    isbn = {0123456789},
    doi = {10.1038/s41598-020-79434-4},
    issn = {2045-2322},
    pmid = {33436736},
    keywords = {Medical research, Preclinical research}
}

@phdthesis{McLean2017,
    title = {{Imaging Structure of Collagen in the In-Vitro Tumour Microenvironment Using High-Resolution Episcopic Microscopy}},
    year = {2017},
    author = {McLean, William and Wijeratne, Peter and Walker-Samuel, Simon and Garcia Souto, Pilar},
    url = {file:///C:/Users/rmapnah/Downloads/334161_William_Mclean_Imaging_Structure_of_Collagen_in_the_In-Vitro_Tumour_Microenvironment_Using_High-Resolution_Episcopic_Microscopy_531353561.pdf},
    school = {University College London}
}

@article{Laufer2012,
    title = {{In vivo preclinical photoacoustic imaging of tumor vasculature development and therapy}},
    year = {2012},
    journal = {Journal of Biomedical Optics},
    author = {Laufer, Jan and Johnson, Peter and Zhang, Edward and Treeby, Bradley and Cox, Ben and Pedley, Barbara and Beard, Paul},
    number = {5},
    pages = {056016--1},
    volume = {17},
    url = {file:///C:/Users/rmapnah/Downloads/JBO_17_5_056016.pdf http://link.aip.org/link/JBOPFO/v17/i5/p056016/s1&Agg=doi%5Cnhttp://www.ncbi.nlm.nih.gov/pubmed/22612139},
    isbn = {1560-2281},
    doi = {10.1117/1.JBO.17.5.056016},
    issn = {10833668},
    pmid = {22612139},
    keywords = {2, 2011, 2012, 23, 28, Angiogenesis Inhibitors, Angiogenesis Inhibitors: therapeutic use, Animals, Antineoplastic Agents, Antineoplastic Agents: therapeutic use, Cell Line, Colorectal Neoplasms, Colorectal Neoplasms: blood supply, Colorectal Neoplasms: drug therapy, Colorectal Neoplasms: ultrasonography, Diphosphates, Diphosphates: therapeutic use, Elasticity Imaging Techniques, Elasticity Imaging Techniques: methods, Female, Humans, Mice, Neovascularization, Nude, Pathologic, Pathologic: drug therapy, Pathologic: ultrasonography, Photoacoustic Techniques, Photoacoustic Techniques: methods, Stilbenes, Stilbenes: therapeutic use, Treatment Outcome, accepted for publication mar, interferometry, online may 21, paper 11656 received nov, photoacoustic, preclinical, published, revised manuscript received feb, tumor}
}

@article{Marusyk2012,
    title = {{Intra-tumour heterogeneity: a looking glass for cancer?}},
    year = {2012},
    journal = {Nature reviews. Cancer},
    author = {Marusyk, Andriy and Almendro, Vanessa and Polyak, Kornelia},
    number = {5},
    pages = {323--34},
    volume = {12},
    url = {file:///C:/Users/rmapnah/Downloads/out.pdf http://dx.doi.org/10.1038/nrc3261%5Cnhttp://www.ncbi.nlm.nih.gov/pubmed/22513401},
    isbn = {1474-1768},
    doi = {10.1038/nrc3261},
    issn = {1474-1768},
    pmid = {22513401},
    arxivId = {xx}
}

@article{Strickland2004,
    title = {{Light microscopy of echinoderm embryos.}},
    year = {2004},
    journal = {Methods in cell biology},
    author = {Strickland, Laila and von Dassow, George and Ellenberg, Jan and Foe, Victoria and Lenart, Peter and Burgess, David},
    pages = {371--409},
    volume = {74},
    url = {http://ac.els-cdn.com/S0091679X04740169/1-s2.0-S0091679X04740169-main.pdf?_tid=409d7722-4d02-11e7-8b06-00000aab0f02&acdnat=1497005952_82cd7b7c8a8df7b26aed19d6e285d6fb http://linkinghub.elsevier.com/retrieve/pii/S0091679X04740169},
    isbn = {0091-679X},
    doi = {10.1016/S0091-679X(04)74016-9},
    issn = {0091-679X},
    pmid = {15575615}
}

@article{Jiang2017,
    title = {{Liver fibrosis staging with diffusion-weighted imaging: a systematic review and meta-analysis}},
    year = {2017},
    journal = {Abdominal Radiology},
    author = {Jiang, Hanyu and Chen, Jie and Gao, Ronghui and Huang, Zixing and Wu, Mingpeng and Song, Bin},
    number = {2},
    month = {2},
    pages = {490--501},
    volume = {42},
    publisher = {Springer New York LLC},
    url = {https://link.springer.com/article/10.1007/s00261-016-0913-6},
    doi = {10.1007/S00261-016-0913-6/FIGURES/4},
    issn = {23660058},
    pmid = {27678393},
    keywords = {Diffusion magnetic resonance imaging, Liver cirrhosis, Meta-analysis, Sensitivity, Specificity}
}

@article{Leeper2011,
    title = {{Long-term Culture of Human Breast Cancer Specimens and Their Analysis Using Optical Projection Tomography.}},
    year = {2011},
    journal = {Journal of visualized experiments : JoVE},
    author = {Leeper, Alexander D and Farrell, Joanne and Dixon, J Michael and Wedden, Sarah E and Harrison, David J and Katz, Elad},
    number = {53},
    month = {7},
    pages = {3--5},
    publisher = {MyJoVE Corporation},
    url = {http://www.ncbi.nlm.nih.gov/pubmed/21847075 http://www.pubmedcentral.nih.gov/articlerender.fcgi?artid=PMC3197444},
    doi = {10.3791/3085},
    issn = {1940-087X},
    pmid = {21847075},
    keywords = {breast cancer, computer assisted, imaging, issue 53, medicine, optical projection tomography, three-dimensional, tumour}
}

@article{Hamaoui2019,
    title = {{Machine Perfusion and the Pancreas: Will It Increase the Donor Pool?}},
    year = {2019},
    journal = {Curr Diab Rep},
    author = {Hamaoui, K and Papalois, V},
    edition = {2019/07/12},
    number = {8},
    pages = {56},
    volume = {19},
    url = {https://www.ncbi.nlm.nih.gov/pubmed/31292740},
    isbn = {1539-0829 (Electronic)
1534-4827 (Linking)},
    doi = {10.1007/s11892-019-1165-y},
    pmid = {31292740},
    keywords = {*Donor pools, *Extended criteria donor, *Graft preconditioning, *Machine perfusion, *Organ Preservation, *Pancreas, *Pancreas Transplantation, *Viability assessment, Animals, Humans, Perfusion, Quality of Life, Swine, Tissue Donors}
}

@article{Muthupillai1995,
    title = {{Magnetic resonance elastography by direct visualization of propagating acoustic strain waves}},
    year = {1995},
    journal = {Science},
    author = {Muthupillai, R and Lomas, DJ and Rossman, PJ and Greenleaf, JF and Manduca, A and Ehman, RL},
    number = {5232},
    pages = {1854--1857},
    volume = {269},
    url = {http://www.sciencemag.org/cgi/doi/10.1126/science.7569924},
    isbn = {0036-8075},
    doi = {10.1126/science.7569924},
    issn = {0036-8075},
    pmid = {7569924}
}

@article{Mariappan2010,
    title = {{Magnetic resonance elastography: A review}},
    year = {2010},
    journal = {Clinical Anatomy},
    author = {Mariappan, Yogesh K. and Glaser, Kevin J. and Ehman, Richard L.},
    number = {5},
    month = {6},
    pages = {497--511},
    volume = {23},
    publisher = {Wiley Subscription Services, Inc., A Wiley Company},
    url = {http://doi.wiley.com/10.1002/ca.21006},
    doi = {10.1002/ca.21006},
    issn = {08973806},
    keywords = {elasticity imaging, mechanical properties, palpation, shear stiffness}
}

@article{Rong2010,
    title = {{Measurement of spatial resolution of the micro-CT system}},
    year = {2010},
    journal = {Chinese Physics C},
    author = {Rong, J Y and Fu, G T and Wei, C F and Sun, C L and Wei, L},
    number = {3},
    pages = {412--416},
    volume = {34},
    url = {http://iopscience.iop.org/1674-1137/34/3/022 internal-pdf://122.109.141.60/Rong-2010.pdf%5Cnhttps://www.scopus.com/inward/record.uri?eid=2-s2.0-77950554993&partnerID=40&md5=b679b1dae8fdf596f639c6b875af787e http://iopscience.iop.org/article/10.1088/1674-11},
    isbn = {1674-1137},
    doi = {10.1088/1674-1137/34/3/022},
    keywords = {Line-pair resolution Micro-CT MTF}
}

@article{Waheed2000,
    title = {{Mechanism of dye binding in the protein assay using eosin dyes.}},
    year = {2000},
    journal = {Analytical biochemistry},
    author = {Waheed, A A and Rao, K Sridhar and Gupta, P D},
    number = {1},
    pages = {73--79},
    volume = {287},
    url = {http://ac.els-cdn.com/S0003269700947936/1-s2.0-S0003269700947936-main.pdf?_tid=c3df347c-7c4b-11e7-b79d-00000aacb35f&acdnat=1502205231_e59bc43e8db8ec3ff49977a7ad639a47 http://www.ncbi.nlm.nih.gov/pubmed/11078585%5Cnfile:///C:/Carla/Papers/cianinas/BSA-HSA/},
    doi = {10.1006/abio.2000.4793},
    issn = {0003-2697},
    pmid = {11078585},
    keywords = {Animals, Binding Sites, Bovine, Bovine: chemistry, Bovine: metabolism, Cattle, Drug Stability, Eosine Yellowish-(YS), Eosine Yellowish-(YS): chemistry, Eosine Yellowish-(YS): metabolism, Fluoresceins, Fluoresceins: chemistry, Fluoresceins: metabolism, Fluorescent Dyes, Fluorescent Dyes: chemistry, Fluorescent Dyes: metabolism, Hydrogen-Ion Concentration, Reproducibility of Results, Serum Albumin, Spectrophotometry, Spectrum Analysis, Ultraviolet}
}

@article{Perilli2012,
    title = {{Micro-CT examination of human bone: From biopsies towards the entire organ}},
    year = {2012},
    journal = {Annali dell'Istituto Superiore di Sanita},
    author = {Perilli, Egon and Parkinson, Ian H. and Reynolds, Karen J.},
    number = {1},
    pages = {75--82},
    volume = {48},
    url = {http://www.iss.it/publ/anna/2012/1/48175.pdf},
    isbn = {0021-2571},
    doi = {10.4415/Ann{\_}12{\_}01{\_}13},
    issn = {00212571},
    pmid = {21448547},
    keywords = {Biopsy, Bones, Micro-CT, Spatial resolution, Vertebra}
}

@article{Tsuji2002,
    title = {{Microvessel morphology and vascular endothelial growth factor expression in human colonic carcinoma with or without metastasis.}},
    year = {2002},
    journal = {Laboratory investigation; a journal of technical methods and pathology},
    author = {Tsuji, Tsuyotoshi and Sasaki, Yoshihiro and Tanaka, Masanori and Hanabata, Norihiro and Hada, Ryukichi and Munakata, Akihiro},
    number = {5},
    month = {5},
    pages = {555--562},
    volume = {82},
    issn = {0023-6837},
    pmid = {12003996},
    keywords = {80 and over, Adenocarcinoma, Aged, Aged, 80 and over, Antigens, CD34, CD34, Cell Count, Colonic Neoplasms, Endothelial Growth Factors, Female, Humans, Immunoenzyme Techniques, Lymphokines, Male, Middle Aged, Neovascularization, Pathologic, Pathologic, Random Allocation, Single-Blind Method, Vascular Endothelial Growth Factor A, Vascular Endothelial Growth Factors, blood supply, metabolism, pathology, secondary},
    language = {eng}
}

@article{Debus2019,
    title = {{MITK-ModelFit: A generic open-source framework for model fits and their exploration in medical imaging - design, implementation and application on the example of DCE-MRI}},
    year = {2019},
    journal = {BMC Bioinformatics},
    author = {Debus, Charlotte and Floca, Ralf and Ingrisch, Michael and Kompan, Ina and Maier-Hein, Klaus and Abdollahi, Amir and Nolden, Marco},
    number = {1},
    month = {1},
    pages = {1--18},
    volume = {20},
    publisher = {BioMed Central Ltd.},
    url = {https://bmcbioinformatics.biomedcentral.com/articles/10.1186/s12859-018-2588-1},
    doi = {10.1186/S12859-018-2588-1/FIGURES/11},
    issn = {14712105},
    pmid = {30651067},
    keywords = {Dynamic PET, Model fitting, Multi-purpose, Pharmacokinetic modeling, Software development, Tracer-kinetics}
}

@article{EyalE2009,
    title = {{Model-based and model-free parametric analysis of breast dynamic-contrast-enhanced MRI}},
    year = {2009},
    journal = {NMR in biomedicine},
    author = {{Eyal E} and {Degani H}},
    number = {1},
    volume = {22},
    publisher = {NMR Biomed},
    url = {https://www.ncbi.nlm.nih.gov/pubmed/18022997},
    isbn = {0952-3480},
    doi = {10.1002/nbm.1221},
    pmid = {18022997},
    keywords = {pmid:18022997, doi:10.1002/nbm.1221, Research Supp}
}

@article{Zietarska2007,
    title = {{Molecular description of a 3D in vitro model for the study of epithelial ovarian cancer (EOC)}},
    year = {2007},
    journal = {Molecular Carcinogenesis},
    author = {Zietarska, Magdalena and Maugard, Christine M. and Filali-Mouhim, Abdelali and Alam-Fahmy, Mona and Tonin, Patricia N. and Provencher, Diane M. and Mes-Masson, Anne Marie},
    number = {10},
    month = {10},
    pages = {872--885},
    volume = {46},
    publisher = {Wiley Subscription Services, Inc., A Wiley Company},
    url = {http://doi.wiley.com/10.1002/mc.20315},
    isbn = {0899-1987},
    doi = {10.1002/mc.20315},
    issn = {08991987},
    pmid = {17455221},
    keywords = {Expression microarray, Ovarian cancer cell lines, Spheroid cultures, Tissue array}
}

@article{Grace1985,
    title = {{Morphological artifacts induced in intracellularly stained neurons by dehydration: circumvention using rapid dimethyl sulfoxide clearing}},
    year = {1985},
    journal = {Neuroscience},
    author = {Grace, A A and Llinas, R},
    number = {2},
    pages = {461--475},
    volume = {16},
    url = {http://ac.els-cdn.com/0306452285900181/1-s2.0-0306452285900181-main.pdf?_tid=6fd9262a-7f5d-11e7-ac9c-00000aab0f6b&acdnat=1502542674_543f6924ebc0122e18102f2de5cb27b0}
}

@article{Garteiser2012,
    title = {{MR elastography of liver tumours: value of viscoelastic properties for tumour characterisation}},
    year = {2012},
    journal = {European Radiology},
    author = {Garteiser, Philippe and Doblas, Sabrina and Daire, Jean-Luc and Wagner, Mathilde and Leitao, Helena and Vilgrain, Valérie and Sinkus, Ralph and Van Beers, Bernard E.},
    number = {10},
    month = {10},
    pages = {2169--2177},
    volume = {22},
    publisher = {Springer-Verlag},
    url = {http://link.springer.com/10.1007/s00330-012-2474-6},
    doi = {10.1007/s00330-012-2474-6},
    issn = {0938-7994}
}

@article{KimDH2015,
    title = {{MRI visible drug eluting magnetic microspheres for transcatheter intra-arterial delivery to liver tumors}},
    year = {2015},
    journal = {Theranostics},
    author = {{Kim DH} and {Chen J} and {Omary RA} and {Larson AC}},
    number = {5},
    volume = {5},
    publisher = {Theranostics},
    url = {https://www.ncbi.nlm.nih.gov/pubmed/25767615},
    isbn = {1838-7640},
    doi = {10.7150/thno.10823},
    pmid = {25767615},
    keywords = {pmid:25767615, PMC4350010, doi:10.7150/thno.10823,}
}

@article{Tietjen2017,
    title = {{Nanoparticle targeting to the endothelium during normothermic machine perfusion of human kidneys}},
    year = {2017},
    journal = {Science Translational Medicine},
    author = {Tietjen, Gregory T. and Hosgood, Sarah A. and DiRito, Jenna and Cui, Jiajia and Deep, Deeksha and Song, Eric and Kraehling, Jan R. and Piotrowski-Daspit, Alexandra S. and Kirkiles-Smith, Nancy C. and Al-Lamki, Rafia and Thiru, Sathia and Bradley, J. Andrew and Saeb-Parsy, Kourosh and Bradley, John R. and Nicholson, Michael L. and Saltzman, W. Mark and Pober, Jordan S.},
    number = {418},
    month = {11},
    volume = {9},
    publisher = {American Association for the Advancement of Science},
    url = {https://www.science.org/doi/10.1126/scitranslmed.aam6764},
    doi = {10.1126/SCITRANSLMED.AAM6764/SUPPL{\_}FILE/AAM6764{\_}SM.PDF},
    issn = {19466242},
    pmid = {29187644}
}

@article{Brindle2008,
    title = {{New approaches for imaging tumour responses to treatment}},
    year = {2008},
    journal = {Nature Reviews Cancer},
    author = {Brindle, Kevin},
    number = {2},
    pages = {94--107},
    volume = {8},
    url = {http://www.nature.com/doifinder/10.1038/nrc2289},
    isbn = {1474-1768},
    doi = {10.1038/nrc2289},
    issn = {1474-175X},
    pmid = {18202697}
}

@article{Frangioni2008,
    title = {{New technologies for human cancer imaging}},
    year = {2008},
    journal = {Journal of Clinical Oncology},
    author = {Frangioni, John V},
    number = {24},
    month = {8},
    pages = {4012--4021},
    volume = {26},
    publisher = {American Society of Clinical Oncology},
    url = {http://www.ncbi.nlm.nih.gov/pubmed/18711192 http://www.pubmedcentral.nih.gov/articlerender.fcgi?artid=PMC2654310},
    isbn = {1527-7755},
    doi = {10.1200/JCO.2007.14.3065},
    issn = {0732183X},
    pmid = {18711192}
}

@article{Lao2008,
    title = {{Noninvasive photoacoustic imaging of the developing vasculature during early tumor growth.}},
    year = {2008},
    journal = {Physics in medicine and biology},
    author = {Lao, Yeqi and Xing, Da and Yang, Sihua and Xiang, Liangzhong},
    number = {15},
    month = {8},
    pages = {4203--4212},
    volume = {53},
    publisher = {IOP Publishing},
    url = {http://stacks.iop.org/0031-9155/53/i=15/a=013?key=crossref.7b013bdcee954df1f0c85434ec674fb6},
    isbn = {0031-9155},
    doi = {10.1088/0031-9155/53/15/013},
    issn = {0031-9155},
    pmid = {18635896}
}

@article{Goel2011,
    title = {{Normalization of the Vasculature for Treatment of Cancer and Other Diseases}},
    year = {2011},
    journal = {Physiological Reviews},
    author = {Goel, Shom and Duda, Dan G and Xu, Lei and Munn, Lance L and Boucher, Yves and Fukumura, Dai and Jain, Rakesh K},
    number = {3},
    pages = {1071--1121},
    volume = {91},
    url = {https://www.ncbi.nlm.nih.gov/pmc/articles/PMC3258432/pdf/nihms348021.pdf http://www.pubmedcentral.nih.gov/articlerender.fcgi?artid=3258432&tool=pmcentrez&rendertype=abstract%5Cnhttp://physrev.physiology.org/cgi/doi/10.1152/physrev.00038.2010},
    isbn = {1522-1210},
    doi = {10.1152/physrev.00038.2010},
    issn = {0031-9333},
    pmid = {21742796},
    keywords = {Angiogenesis Inhibitors, Angiogenesis Inhibitors: therapeutic use, Animals, Blood Vessels, Blood Vessels: drug effects, Blood Vessels: pathology, Blood Vessels: physiopathology, Cardiovascular, Disease, Disease Progression, Humans, Lymphatic System, Lymphatic System: physiopathology, Models, Neoplasms, Neoplasms: blood supply, Neoplasms: pathology, Neoplasms: physiopathology, Neoplasms: therapy, Neovascularization, Pathologic, Pathologic: drug therapy, Vascular Endothelial Growth Factor A, Vascular Endothelial Growth Factor A: antagonists}
}

@article{Nasir2011,
    title = {{Novel molecular markers of malignancy in histologically normal and benign breast.}},
    year = {2011},
    journal = {Pathology research international},
    author = {Nasir, Aejaz and Chen, Dung-Tsa and Gruidl, Mike and Henderson-Jackson, Evita B and Venkataramu, Chinnambally and McCarthy, Susan M and McBride, Heyoung L and Harris, Eleanor and Khakpour, Nazanin and Yeatman, Timothy J},
    number = {18},
    pages = {489064},
    volume = {2011},
    url = {https://www.ncbi.nlm.nih.gov/pmc/articles/PMC3140260/pdf/PRI2011-489064.pdf http://www.pubmedcentral.nih.gov/articlerender.fcgi?artid=3140260&tool=pmcentrez&rendertype=abstract},
    doi = {10.4061/2011/489064},
    issn = {2042-003X},
    pmid = {21785684}
}

@article{Rudroff202118Alterations,
    title = {{18 F-FDG-PET imaging for post-COVID-19 brain and skeletal muscle alterations}},
    year = {2021},
    journal = {Viruses},
    author = {Rudroff, Thorsten and Workman, Craig D. and Ponto, Laura L.Boles},
    number = {11},
    month = {11},
    pages = {2283},
    volume = {13},
    publisher = {MDPI},
    doi = {10.3390/v13112283},
    issn = {19994915},
    pmid = {34835088},
    keywords = {Brain, Glucose uptake, Hypometabolism, Muscle, PET, Post-COVID}
}

@article{Li20223DSegmentation,
    title = {{3D Graph-Connectivity Constrained Network for Hepatic Vessel Segmentation; 3D Graph-Connectivity Constrained Network for Hepatic Vessel Segmentation}},
    year = {2022},
    journal = {IEEE JOURNAL OF BIOMEDICAL AND HEALTH INFORMATICS},
    author = {Li, Ruikun and Huang, Yi-Jie and Chen, Huai and Liu, Xiaoqing and Yu, Yizhou and Wang, Lisheng and Qian, Dahong},
    number = {3},
    pages = {1251},
    volume = {26},
    url = {https://www.ieee.org/publications/rights/index.html},
    doi = {10.1109/JBHI.2021.3118104},
    keywords = {Hepatic vessel segmentation, graph neural network, graphical connectivity, prior constraints}
}

@article{SabdyushevaLitschauer20203DUltramicroscopy,
    title = {{3D histopathology of human tumours by fast clearing and ultramicroscopy}},
    year = {2020},
    journal = {Scientific Reports 2020 10:1},
    author = {Sabdyusheva Litschauer, Inna and Becker, Klaus and Saghafi, Saiedeh and Ballke, Simone and Bollwein, Christine and Foroughipour, Meraaj and Gaugeler, Julia and Foroughipour, Massih and Schavelov{\'{a}}, Viktória and L{\'{a}}szl{\'{o}}, Viktória and D{\"{o}}me, Balazs and Brostjan, Christine and Weichert, Wilko and Dodt, Hans Ulrich},
    number = {1},
    month = {10},
    pages = {1--16},
    volume = {10},
    publisher = {Nature Publishing Group},
    url = {https://www.nature.com/articles/s41598-020-71737-w},
    isbn = {0123456789},
    doi = {10.1038/s41598-020-71737-w},
    issn = {2045-2322},
    pmid = {33077794},
    keywords = {3, Biological techniques, Breast cancer, Cancer, Cancer imaging, D reconstruction, Health care, Imaging, Light, Microscopy, Oncology, Optical imaging, Software, Tumour angiogenesis, Tumour heterogeneity, sheet microscopy}
}

@misc{Holroyd20243DLearning,
    title = {{3D Microvascular Image Data and Labels for Machine Learning}},
    year = {2024},
    author = {Holroyd, Natalie and Walsh, Claire and Brown, Emmeline and Brown, Emma and Zhang, Yuxin and Bosch Pinol, Carles and Walker-Samuel, Simon},
    publisher = {University College London},
    url = {https://doi.org/10.5522/04/25715604.v1},
    doi = {https://doi.org/10.5522/04/25715604.v1}
}

@article{Bonda20203DImages,
    title = {{3D Quantification of Vascular-Like Structures in z Stack Confocal Images}},
    year = {2020},
    journal = {STAR Protocols},
    author = {Bonda, Ulrich and Jaeschke, Anna and Lighterness, Anthony and Baldwin, Jeremy and Werner, Carsten and De-Juan-Pardo, Elena M. and Bray, Laura J.},
    number = {3},
    month = {12},
    pages = {100180},
    volume = {1},
    publisher = {Elsevier},
    doi = {10.1016/J.XPRO.2020.100180},
    issn = {2666-1667},
    pmid = {33377074},
    keywords = {Cell culture, Microscopy, Tissue Engineering}
}

@inproceedings{Wong20183DSizes,
    title = {{3D segmentation with exponential logarithmic loss for highly unbalanced object sizes}},
    year = {2018},
    booktitle = {Lecture Notes in Computer Science (including subseries Lecture Notes in Artificial Intelligence and Lecture Notes in Bioinformatics)},
    author = {Wong, Ken C.L. and Moradi, Mehdi and Tang, Hui and Syeda-Mahmood, Tanveer},
    pages = {612--619},
    volume = {11072 LNCS},
    publisher = {Springer Verlag},
    url = {https://link.springer.com/chapter/10.1007/978-3-030-00931-1_70},
    isbn = {9783030009304},
    doi = {10.1007/978-3-030-00931-1{\_}70},
    issn = {16113349},
    arxivId = {1809.00076}
}

@inproceedings{Zeng20173DImages,
    title = {{3D U-net with multi-level deep supervision: Fully automatic segmentation of proximal femur in 3D MR images}},
    year = {2017},
    booktitle = {Lecture Notes in Computer Science (including subseries Lecture Notes in Artificial Intelligence and Lecture Notes in Bioinformatics)},
    author = {Zeng, Guodong and Yang, Xin and Li, Jing and Yu, Lequan and Heng, Pheng Ann and Zheng, Guoyan},
    pages = {274--282},
    volume = {10541 LNCS},
    publisher = {Springer, Cham},
    url = {http://link.springer.com/10.1007/978-3-319-67389-9_32},
    isbn = {9783319673882},
    doi = {10.1007/978-3-319-67389-9{\_}32},
    issn = {16113349},
    keywords = {Deep learning, MR images, Proximal femur, Segmentation}
}

@inproceedings{Cicek20163DAnnotation,
    title = {{3D U-net: Learning dense volumetric segmentation from sparse annotation}},
    year = {2016},
    booktitle = {Lecture Notes in Computer Science (including subseries Lecture Notes in Artificial Intelligence and Lecture Notes in Bioinformatics)},
    author = {{\c{C}}i{\c{c}}ek, Özgün and Abdulkadir, Ahmed and Lienkamp, Soeren S. and Brox, Thomas and Ronneberger, Olaf},
    month = {10},
    pages = {424--432},
    volume = {9901 LNCS},
    publisher = {Springer, Cham},
    url = {http://link.springer.com/10.1007/978-3-319-46723-8_49},
    isbn = {9783319467221},
    doi = {10.1007/978-3-319-46723-8{\_}49},
    issn = {16113349},
    arxivId = {1606.06650},
    keywords = {3D, Biomedical volumetric image segmentation, Convolutional neural networks, Fully-automated, Semi-automated, Sparse annotation, Xenopus kidney}
}

@article{Missbach-Guentner20183DTomography,
    title = {{3D virtual histology of murine kidneys –high resolution visualization of pathological alterations by micro computed tomography}},
    year = {2018},
    journal = {Scientific Reports},
    author = {Missbach-Guentner, Jeannine and Pinkert-Leetsch, Diana and Dullin, Christian and Ufartes, Roser and Hornung, Daniel and Tampe, Bjoern and Zeisberg, Michael and Alves, Frauke},
    number = {1},
    month = {12},
    pages = {1407},
    volume = {8},
    publisher = {Nature Publishing Group},
    url = {http://www.nature.com/articles/s41598-018-19773-5},
    doi = {10.1038/s41598-018-19773-5},
    issn = {2045-2322},
    keywords = {Preclinical research, Renal fibrosis}
}

@article{Zhou200256-Dimethylxanthenone-4-AceticTherapy,
    title = {{5,6-Dimethylxanthenone-4-Acetic Acid (DMXAA): a New Biological Response Modifier for Cancer Therapy}},
    year = {2002},
    journal = {Investigational New Drugs 2002 20:3},
    author = {Zhou, Shufeng and Kestell, Philip and Baguley, Bruce C. and Paxton, James W.},
    number = {3},
    pages = {281--295},
    volume = {20},
    publisher = {Springer},
    url = {https://link.springer.com/article/10.1023/A:1016215015530},
    doi = {10.1023/A:1016215015530},
    issn = {1573-0646},
    pmid = {12201491},
    keywords = {Excretion, Metabolism, Oncology, Pharmacology/Toxicology}
}

@article{Koppl2020ANetworks,
    title = {{A 3D-1D coupled blood flow and oxygen transport model to generate microvascular networks}},
    year = {2020},
    journal = {International Journal for Numerical Methods in Biomedical Engineering},
    author = {K{\"{o}}ppl, Tobias and Vidotto, Ettore and Wohlmuth, Barbara},
    number = {10},
    month = {10},
    pages = {e3386},
    volume = {36},
    publisher = {John Wiley {\&} Sons, Ltd},
    url = {https://onlinelibrary.wiley.com/doi/full/10.1002/cnm.3386 https://onlinelibrary.wiley.com/doi/abs/10.1002/cnm.3386 https://onlinelibrary.wiley.com/doi/10.1002/cnm.3386},
    doi = {10.1002/CNM.3386},
    issn = {2040-7947},
    pmid = {32659047},
    arxivId = {2001.07186},
    keywords = {1D coupled flow models, 3D, blood flow simulations, dimensionally reduced models, flows in porous media, oxygen transport, vascular growth}
}

@article{Koppl2020ANetworksb,
    title = {{A 3D-1D coupled blood flow and oxygen transport model to generate microvascular networks}},
    year = {2020},
    journal = {International Journal for Numerical Methods in Biomedical Engineering},
    author = {K{\"{o}}ppl, Tobias and Vidotto, Ettore and Wohlmuth, Barbara},
    number = {10},
    month = {10},
    volume = {36},
    publisher = {Wiley-Blackwell},
    doi = {10.1002/cnm.3386},
    issn = {20407947},
    pmid = {32659047},
    arxivId = {2001.07186},
    keywords = {3D-1D coupled flow models, blood flow simulations, dimensionally reduced models, flows in porous media, oxygen transport, vascular growth}
}

@article{Lindeberg2013AFields,
    title = {{A computational theory of visual receptive fields}},
    year = {2013},
    journal = {Biological Cybernetics},
    author = {Lindeberg, Tony},
    number = {6},
    month = {12},
    pages = {589--635},
    volume = {107},
    publisher = {Springer Berlin Heidelberg},
    url = {http://link.springer.com/10.1007/s00422-013-0569-z},
    doi = {10.1007/s00422-013-0569-z},
    issn = {0340-1200}
}

@article{Li2016AImages,
    title = {{A Cross-Modality Learning Approach for Vessel Segmentation in Retinal Images}},
    year = {2016},
    journal = {IEEE Transactions on Medical Imaging},
    author = {Li, Qiaoliang and Feng, Bowei and Xie, LinPei and Liang, Ping and Zhang, Huisheng and Wang, Tianfu},
    number = {1},
    month = {1},
    pages = {109--118},
    volume = {35},
    url = {http://ieeexplore.ieee.org/document/7161344/},
    doi = {10.1109/TMI.2015.2457891},
    issn = {0278-0062}
}

@article{Li2016AImagesb,
    title = {{A Cross-Modality Learning Approach for Vessel Segmentation in Retinal Images}},
    year = {2016},
    journal = {IEEE Transactions on Medical Imaging},
    author = {Li, Qiaoliang and Feng, Bowei and Xie, LinPei and Liang, Ping and Zhang, Huisheng and Wang, Tianfu},
    number = {1},
    month = {1},
    pages = {109--118},
    volume = {35},
    url = {http://ieeexplore.ieee.org/document/7161344/},
    doi = {10.1109/TMI.2015.2457891},
    issn = {0278-0062}
}

@techreport{Dumoulin2016ALearning,
    title = {{A guide to convolution arithmetic for deep learning}},
    year = {2016},
    author = {Dumoulin, Vincent and Visin, Francesco and Box, George E P},
    url = {http://ethanschoonover.com/solarized},
    arxivId = {1603.07285v1}
}

@article{Li2023AResolution,
    title = {{A high-performance deep-learning-based pipeline for whole-brain vasculature segmentation at the capillary resolution}},
    year = {2023},
    journal = {Bioinformatics (Oxford, England)},
    author = {Li, Yuxin and Liu, Xuhua and Jia, Xueyan and Jiang, Tao and Wu, Jianghao and Zhang, Qianlong and Li, Junhuai and Li, Xiangning and Li, Anan},
    number = {4},
    month = {4},
    volume = {39},
    publisher = {Oxford Academic},
    url = {https://academic.oup.com/bioinformatics/article/39/4/btad145/7083435},
    doi = {10.1093/bioinformatics/btad145},
    issn = {13674811},
    pmid = {36946294}
}

@article{Shipley2020AFlow,
    title = {{A hybrid discrete–continuum approach for modelling microcirculatory blood flow}},
    year = {2020},
    journal = {Mathematical Medicine and Biology: A Journal of the IMA},
    author = {Shipley, Rebecca J and Smith, Amy F and Sweeney, Paul W and Pries, Axel R and Secomb, Timothy W},
    number = {1},
    month = {2},
    pages = {40--57},
    volume = {37},
    publisher = {Oxford Academic},
    url = {https://academic.oup.com/imammb/article/37/1/40/5393647},
    doi = {10.1093/IMAMMB/DQZ006},
    issn = {1477-8599},
    keywords = {Darcy flow, Microcirculation, blood flow, capillary networks, homogenization}
}

@article{Phillips2020AExperiments,
    title = {{A hybrid model of tumor growth and angiogenesis: In silico experiments}},
    year = {2020},
    journal = {PLOS ONE},
    author = {Phillips, Caleb M. and Lima, Ernesto A. B. F. and Woodall, Ryan T. and Brock, Amy and Yankeelov, Thomas E.},
    number = {4},
    month = {4},
    pages = {e0231137},
    volume = {15},
    publisher = {Public Library of Science},
    url = {https://journals.plos.org/plosone/article?id=10.1371/journal.pone.0231137},
    doi = {10.1371/JOURNAL.PONE.0231137},
    issn = {1932-6203},
    keywords = {Angiogenesis, Blood flow, Blood vessels, Cancers and neoplasms, Endothelial cells, Hypoxia, Malignant tumors, Tumor angiogenesis}
}

@article{Phillips2020AExperimentsb,
    title = {{A hybrid model of tumor growth and angiogenesis: In silico experiments}},
    year = {2020},
    journal = {PLOS ONE},
    author = {Phillips, Caleb M. and Lima, Ernesto A. B. F. and Woodall, Ryan T. and Brock, Amy and Yankeelov, Thomas E.},
    number = {4},
    month = {4},
    pages = {e0231137},
    volume = {15},
    publisher = {Public Library of Science},
    url = {https://journals.plos.org/plosone/article?id=10.1371/journal.pone.0231137},
    doi = {10.1371/JOURNAL.PONE.0231137},
    issn = {1932-6203},
    keywords = {Angiogenesis, Blood flow, Blood vessels, Cancers and neoplasms, Endothelial cells, Hypoxia, Malignant tumors, Tumor angiogenesis}
}

@article{Phillips2020AExperimentsc,
    title = {{A hybrid model of tumor growth and angiogenesis: In silico experiments}},
    year = {2020},
    journal = {PLoS ONE},
    author = {Phillips, Caleb M. and Lima, Ernesto A.B.F. and Woodall, Ryan T. and Brock, Amy and Yankeelov, Thomas E.},
    number = {4},
    month = {4},
    volume = {15},
    publisher = {Public Library of Science},
    doi = {10.1371/journal.pone.0231137},
    issn = {19326203},
    pmid = {32275674}
}

@article{Simpson2019AAlgorithms,
    title = {{A large annotated medical image dataset for the development and evaluation of segmentation algorithms}},
    year = {2019},
    journal = {Memorial Sloan Kettering Cancer Center},
    author = {Simpson, Amber L. and Antonelli, Michela and Bakas, Spyridon and Bilello, Michel and Farahani, Keyvan and van Ginneken, Bram and Kopp-Schneider, Annette and Landman, Bennett A. and Litjens, Geert and Menze, Bjoern and Ronneberger, Olaf and Summers, Ronald M. and Bilic, Patrick and Christ, Patrick F. and Do, Richard K. G. and Gollub, Marc and Golia-Pernicka, Jennifer and Heckers, Stephan H. and Jarnagin, William R. and McHugo, Maureen K. and Napel, Sandy and Vorontsov, Eugene and Maier-Hein, Lena and Cardoso, M. Jorge},
    number = {9},
    month = {2},
    volume = {12},
    url = {https://arxiv.org/abs/1902.09063v1},
    doi = {10.48550/arxiv.1902.09063},
    arxivId = {1902.09063}
}

@article{Stapleton2013ATumors,
    title = {{A Mathematical Model of the Enhanced Permeability and Retention Effect for Liposome Transport in Solid Tumors}},
    year = {2013},
    journal = {PLOS ONE},
    author = {Stapleton, Shawn and Milosevic, Michael and Allen, Christine and Zheng, Jinzi and Dunne, Michael and Yeung, Ivan and Jaffray, David A.},
    number = {12},
    month = {12},
    pages = {e81157},
    volume = {8},
    publisher = {Public Library of Science},
    url = {https://journals.plos.org/plosone/article?id=10.1371/journal.pone.0081157},
    doi = {10.1371/JOURNAL.PONE.0081157},
    issn = {1932-6203},
    pmid = {24312530},
    keywords = {Biological transport, Biophysics, Cancers and neoplasms, Computed axial tomography, Liposomes, Malignant tumors, Rabbits, Vascular permeability}
}

@article{Oh2014ABrain,
    title = {{A mesoscale connectome of the mouse brain}},
    year = {2014},
    journal = {Nature},
    author = {Oh, Seung Wook and Harris, Julie A. and Ng, Lydia and Winslow, Brent and Cain, Nicholas and Mihalas, Stefan and Wang, Quanxin and Lau, Chris and Kuan, Leonard and Henry, Alex M. and Mortrud, Marty T. and Ouellette, Benjamin and Nguyen, Thuc Nghi and Sorensen, Staci A. and Slaughterbeck, Clifford R. and Wakeman, Wayne and Li, Yang and Feng, David and Ho, Anh and Nicholas, Eric and Hirokawa, Karla E. and Bohn, Phillip and Joines, Kevin M. and Peng, Hanchuan and Hawrylycz, Michael J. and Phillips, John W. and Hohmann, John G. and Wohnoutka, Paul and Gerfen, Charles R. and Koch, Christof and Bernard, Amy and Dang, Chinh and Jones, Allan R. and Zeng, Hongkui},
    number = {7495},
    month = {4},
    pages = {207--214},
    volume = {508},
    publisher = {Nature Publishing Group},
    doi = {10.1038/nature13186},
    issn = {14764687}
}

@article{Gleave2013ACells.,
    title = {{A method for 3D immunostaining and optical imaging of the mouse brain demonstrated in neural progenitor cells.}},
    year = {2013},
    journal = {PloS one},
    author = {Gleave, Jacqueline A and Lerch, Jason P and Henkelman, R Mark and Nieman, Brian J},
    number = {8},
    pages = {e72039},
    volume = {8},
    publisher = {Public Library of Science},
    url = {http://www.ncbi.nlm.nih.gov/pubmed/23936537 http://www.pubmedcentral.nih.gov/articlerender.fcgi?artid=PMC3735582},
    doi = {10.1371/journal.pone.0072039},
    issn = {1932-6203},
    pmid = {23936537}
}

@inproceedings{Zhou2020ASegmentation,
    title = {{A Multi-Modality Fusion Network Based on Attention Mechanism for Brain Tumor Segmentation}},
    year = {2020},
    booktitle = {Proceedings - International Symposium on Biomedical Imaging},
    author = {Zhou, Tongxue and Ruan, Su and Guo, Yu and Canu, Stephane},
    month = {4},
    pages = {377--380},
    volume = {2020-April},
    publisher = {IEEE Computer Society},
    isbn = {9781538693308},
    doi = {10.1109/ISBI45749.2020.9098392},
    issn = {19458452},
    keywords = {Brain tumor segmentation, attention mechanism, multi-modal fusion}
}

@article{Woodfield2017AHepatoblastoma,
    title = {{A Novel Cell Line Based Orthotopic Xenograft Mouse Model That Recapitulates Human Hepatoblastoma}},
    year = {2017},
    journal = {Scientific Reports 2017 7:1},
    author = {Woodfield, Sarah E. and Shi, Yan and Patel, Roma H. and Jin, Jingling and Major, Angela and Sarabia, Stephen F. and Starosolski, Zbigniew and Zorman, Barry and Gupta, Siddharth S. and Chen, Zhenghu and Ibarra, Aryana M. and Bissig, Karl Dimiter and Ghaghada, Ketan B. and Sumazin, Pavel and L{\'{o}}pez-Terrada, Dolores and Vasudevan, Sanjeev A.},
    number = {1},
    month = {12},
    pages = {1--11},
    volume = {7},
    publisher = {Nature Publishing Group},
    url = {https://www.nature.com/articles/s41598-017-17665-8},
    doi = {10.1038/s41598-017-17665-8},
    issn = {2045-2322},
    pmid = {29259231},
    keywords = {Liver cancer, Paediatric cancer}
}

@article{Dowlati2002ACancer.,
    title = {{A phase I pharmacokinetic and translational study of the novel vascular targeting  agent combretastatin a-4 phosphate on a single-dose intravenous schedule in patients with advanced cancer.}},
    year = {2002},
    journal = {Cancer research},
    author = {Dowlati, Afshin and Robertson, Kelly and Cooney, Matthew and Petros, William P and Stratford, Michael and Jesberger, John and Rafie, Niusha and Overmoyer, Beth and Makkar, Vinit and Stambler, Bruce and Taylor, Anne and Waas, John and Lewin, Jonathan S and McCrae, Keith R and Remick, Scot C},
    number = {12},
    month = {6},
    pages = {3408--3416},
    volume = {62},
    issn = {0008-5472 (Print)},
    pmid = {12067983},
    keywords = {Adult, Aged, Antineoplastic Agents, Phytogenic, Cell Adhesion Molecules, Dose-Response Relationship, Drug, Drug Administration Schedule, Female, Humans, Infusions, Intravenous, Magnetic Resonance Angiography, Male, Middle Aged, Neoplasms, Neovascularization, Pathologic, Stilbenes, adverse effects, blood, blood supply, drug therapy, metabolism, pharmacokinetics, pharmacology},
    language = {eng}
}

@article{Economo2016ANeurons,
    title = {{A platform for brain-wide imaging and reconstruction of individual neurons}},
    year = {2016},
    journal = {eLife},
    author = {Economo, Michael N. and Clack, Nathan G. and Lavis, Luke D. and Gerfen, Charles R. and Svoboda, Karel and Myers, Eugene W. and Chandrashekar, Jayaram},
    number = {JANUARY2016},
    month = {1},
    volume = {5},
    publisher = {eLife Sciences Publications Ltd},
    doi = {10.7554/eLife.10566},
    issn = {2050084X}
}

@article{LeGarrec2017ADynamics,
    title = {{A predictive model of asymmetric morphogenesis from 3D reconstructions of mouse heart looping dynamics}},
    year = {2017},
    journal = {eLife},
    author = {Le Garrec, Jean-François and Dom{\'{i}}nguez, Jorge N and Desgrange, Audrey and Ivanovitch, Kenzo D and Rapha{\"{e}}l, Etienne and Bangham, J Andrew and Torres, Miguel and Coen, Enrico and Mohun, Timothy J and Meilhac, Sigolène M},
    month = {11},
    volume = {6},
    url = {https://elifesciences.org/articles/28951},
    doi = {10.7554/eLife.28951},
    issn = {2050-084X}
}

@article{Peng2017ABrain,
    title = {{A Quantitative Analysis of the Distribution of CRH Neurons in Whole Mouse Brain}},
    year = {2017},
    journal = {Frontiers in Neuroanatomy},
    author = {Peng, Jie and Long, Ben and Yuan, Jing and Peng, Xue and Ni, Hong and Li, Xiangning and Gong, Hui and Luo, Qingming and Li, Anan},
    month = {7},
    pages = {63},
    volume = {11},
    publisher = {Frontiers},
    url = {http://journal.frontiersin.org/article/10.3389/fnana.2017.00063/full},
    doi = {10.3389/fnana.2017.00063},
    issn = {1662-5129},
    keywords = {Brain-wide dataset, Corticotropin-Releasing Hormone, Neuron, automatic segmentation, image processing, optical imaging, three-dimensional reconstruction}
}

@article{Lesage2009ASchemes,
    title = {{A review of 3D vessel lumen segmentation techniques: Models, features and extraction schemes}},
    year = {2009},
    journal = {Medical Image Analysis},
    author = {Lesage, David and Angelini, Elsa D. and Bloch, Isabelle and Funka-Lea, Gareth},
    number = {6},
    month = {12},
    pages = {819--845},
    volume = {13},
    publisher = {Elsevier},
    doi = {10.1016/J.MEDIA.2009.07.011},
    issn = {1361-8415},
    pmid = {19818675},
    keywords = {3D angiography, Computed tomography angiography (CTA), Magnetic resonance angiography (MRA), Review, Segmentation algorithms, Vascular models, Vascular segmentation, Vessel-dedicated features}
}

@misc{Attia2019ATrends,
    title = {{A review of clinical photoacoustic imaging: Current and future trends}},
    year = {2019},
    booktitle = {Photoacoustics},
    author = {Attia, Amalina Binte Ebrahim and Balasundaram, Ghayathri and Moothanchery, Mohesh and Dinish, U. S. and Bi, Renzhe and Ntziachristos, Vasilis and Olivo, Malini},
    month = {12},
    volume = {16},
    publisher = {Elsevier GmbH},
    doi = {10.1016/j.pacs.2019.100144},
    issn = {22135979},
    keywords = {Clinical applications, Optoacoustic mesoscopy, Optoacoustic tomography, Photoacoustic imaging, Photoacoustic microscopy}
}

@article{Liu2022APerspectives,
    title = {{A Review of Liposomes as a Drug Delivery System: Current Status of Approved Products, Regulatory Environments, and Future Perspectives}},
    year = {2022},
    journal = {Molecules},
    author = {Liu, Peng and Chen, Guiliang and Zhang, Jingchen},
    number = {4},
    month = {2},
    volume = {27},
    publisher = {Multidisciplinary Digital Publishing Institute  (MDPI)},
    url = {/pmc/articles/PMC8879473/ /pmc/articles/PMC8879473/?report=abstract https://www.ncbi.nlm.nih.gov/pmc/articles/PMC8879473/},
    doi = {10.3390/MOLECULES27041372},
    issn = {14203049},
    pmid = {35209162},
    keywords = {Drug delivery, Drug loading, Lipid excipient, Liposomes, Marketed products}
}

@article{Forster2017AMicroenvironment,
    title = {{A review of the development of tumor vasculature and its effects on the tumor microenvironment}},
    year = {2017},
    journal = {Hypoxia},
    author = {Forster, Jake C and Harriss-Phillips, Wendy M and Douglass, Michael JJ and Bezak, Eva},
    month = {4},
    pages = {21},
    volume = {5},
    publisher = {Dove Press},
    url = {/pmc/articles/PMC5395278/ /pmc/articles/PMC5395278/?report=abstract https://www.ncbi.nlm.nih.gov/pmc/articles/PMC5395278/},
    doi = {10.2147/HP.S133231},
    pmid = {28443291},
    keywords = {cancer, head and neck, hypoxia, radiotherapy response, vasculature morphology}
}

@techreport{Cheong1990ATissues,
    title = {{A Review of the Optical Properties of Biological Tissues}},
    year = {1990},
    booktitle = {IEEE JOURNAL OF QUANTUM ELECTRONICS},
    author = {Cheong, Wai-Fung and Prahl, Scott A and Welch, Ashley J},
    number = {12},
    volume = {26}
}

@article{Pal1993ATechniques,
    title = {{A review on image segmentation techniques}},
    year = {1993},
    journal = {Pattern Recognition},
    author = {Pal, Nikhil R. and Pal, Sankar K.},
    number = {9},
    month = {9},
    pages = {1277--1294},
    volume = {26},
    publisher = {Pergamon},
    doi = {10.1016/0031-3203(93)90135-J},
    issn = {00313203},
    keywords = {Clustering, Edge detection, Fuzzy sets, Image segmentation, Markov Random Field, Relaxation, Thresholding}
}

@article{Azaripour2016ATissue,
    title = {{A survey of clearing techniques for 3D imaging of tissues with special reference to connective tissue}},
    year = {2016},
    journal = {Progress in Histochemistry and Cytochemistry},
    author = {Azaripour, Adriano and Lagerweij, Tonny and Scharfbillig, Christina and Jadczak, Anna Elisabeth and Willershausen, Brita and Van Noorden, Cornelis J.F.},
    number = {2},
    month = {8},
    pages = {9--23},
    volume = {51},
    publisher = {Elsevier GmbH},
    doi = {10.1016/j.proghi.2016.04.001},
    issn = {18732186},
    keywords = {3D histochemistry, 3D imaging, Clearing, Connective tissue, Extracellular matrix, Gingiva, Light-sheet microscopy, Skin}
}

@article{Pichat2018AReconstruction,
    title = {{A Survey of Methods for 3D Histology Reconstruction}},
    year = {2018},
    journal = {Medical Image Analysis},
    author = {Pichat, Jonas and Iglesias, Juan Eugenio and Yousry, Tarek and Ourselin, Sébastien and Modat, Marc},
    month = {5},
    pages = {73--105},
    volume = {46},
    publisher = {Elsevier B.V.},
    doi = {10.1016/j.media.2018.02.004},
    issn = {13618423},
    keywords = {3D reconstruction, Histology, MRI, Medical imaging, Registration}
}

@misc{Litjens2017AAnalysis,
    title = {{A survey on deep learning in medical image analysis}},
    year = {2017},
    booktitle = {Medical Image Analysis},
    author = {Litjens, Geert and Kooi, Thijs and Bejnordi, Babak Ehteshami and Setio, Arnaud Arindra Adiyoso and Ciompi, Francesco and Ghafoorian, Mohsen and van der Laak, Jeroen A.W.M. and van Ginneken, Bram and S{\'{a}}nchez, Clara I.},
    month = {12},
    pages = {60--88},
    volume = {42},
    publisher = {Elsevier B.V.},
    doi = {10.1016/j.media.2017.07.005},
    issn = {13618423},
    pmid = {28778026},
    arxivId = {1702.05747},
    keywords = {Convolutional neural networks, Deep learning, Medical imaging, Survey}
}

@article{Jia2020APreservation,
    title = {{A systematic review and meta-analysis of machine perfusion vs. Static cold storage of liver allografts on liver transplantation outcomes: The future direction of graft preservation}},
    year = {2020},
    journal = {Frontiers in Medicine},
    author = {Jia, Junjun and Nie, Yu and Li, Jianhui and Xie, Haiyang and Zhou, Lin and Yu, Jun and Zheng, Shu Sen},
    month = {5},
    pages = {532418},
    volume = {7},
    publisher = {Frontiers Media S.A.},
    doi = {10.3389/FMED.2020.00135/BIBTEX},
    issn = {2296858X},
    keywords = {Graft preservation, Liver transplantation, Machine perfusion, Meta-analysis, Static cold storage}
}

@article{Teicher1996ATherapy,
    title = {{A systems approach to cancer therapy}},
    year = {1996},
    journal = {Cancer and Metastasis Reviews 1996 15:2},
    author = {Teicher, Beverly A.},
    number = {2},
    pages = {247--272},
    volume = {15},
    publisher = {Springer},
    url = {https://link.springer.com/article/10.1007/BF00437479},
    doi = {10.1007/BF00437479},
    issn = {1573-7233},
    pmid = {8842498},
    keywords = {Biomedicine, Cancer Research, Oncology, TNP-470, general}
}

@article{Sweeney2022ANetworks,
    title = {{A three-dimensional, discrete-continuum model of blood flow in microvascular networks}},
    year = {2022},
    journal = {bioRxiv},
    author = {Sweeney, Paul W. and Walsh, Claire and Walker-Samuel, Simon and Shipley, Rebecca J.},
    month = {11},
    pages = {2022.11.23.517681},
    publisher = {Cold Spring Harbor Laboratory},
    url = {https://www.biorxiv.org/content/10.1101/2022.11.23.517681v1 https://www.biorxiv.org/content/10.1101/2022.11.23.517681v1.abstract},
    doi = {10.1101/2022.11.23.517681},
    keywords = {Blood flow, Darcy flow, brain, homogenisation, medulla 19, microcirculation}
}

@article{Sweeney2022ANetworksb,
    title = {{A three-dimensional, discrete-continuum model of blood flow in microvascular networks}},
    year = {2022},
    journal = {bioRxiv},
    author = {Sweeney, Paul W. and Walsh, Claire and Walker-Samuel, Simon and Shipley, Rebecca J.},
    month = {11},
    pages = {2022.11.23.517681},
    publisher = {Cold Spring Harbor Laboratory},
    url = {https://www.biorxiv.org/content/10.1101/2022.11.23.517681v1 https://www.biorxiv.org/content/10.1101/2022.11.23.517681v1.abstract},
    doi = {10.1101/2022.11.23.517681},
    keywords = {Blood flow, Darcy flow, brain, homogenisation, medulla 19, microcirculation}
}

@article{Meyer-Breiting1982ASpecimens,
    title = {{A whole-organ serial-sectioning technique for histologic examination of laryngeal specimens}},
    year = {1982},
    journal = {Archives of Oto-Rhino-Laryngology},
    author = {Meyer-Breiting, E. and Weith, E.},
    number = {1},
    month = {12},
    pages = {7--15},
    volume = {237},
    publisher = {Springer-Verlag},
    doi = {10.1007/BF00453711},
    issn = {03029530},
    keywords = {Computerized tomography, Decalcification technique, Histologic technique, Laryngeal carcinoma, TNM classification}
}

@inproceedings{Bucur2015AbstractMicroscopy,
    title = {{Abstract 3477: 3D morphological hallmarks of breast carcinogenesis: Diagnosis of non-invasive and invasive breast cancer with Lightsheet microscopy}},
    year = {2015},
    booktitle = {Endocrinology},
    author = {Bucur, Octavian and Irshad, Humayun and Montaser-Kouhsari, Laleh and Knoblauch, Nicholas W. and Oh, Eun-Yeong and Nowak, Jonathan and Beck, Andrew H.},
    number = {15 Supplement},
    month = {8},
    pages = {3477--3477},
    volume = {75},
    publisher = {American Association for Cancer Research},
    url = {http://cancerres.aacrjournals.org/lookup/doi/10.1158/1538-7445.AM2015-3477},
    doi = {10.1158/1538-7445.AM2015-3477},
    issn = {0008-5472}
}

@article{Mosaliganti2012ACME:Membranes,
    title = {{ACME: Automated Cell Morphology Extractor for Comprehensive Reconstruction of Cell Membranes}},
    year = {2012},
    journal = {PLoS Comput Biol},
    author = {Mosaliganti, Kishore R and Noche, Ramil R and Xiong, Fengzhu and Swinburne, Ian A and Megason, Sean G},
    number = {12},
    volume = {8},
    url = {https://www.ncbi.nlm.nih.gov/pmc/articles/PMC3516542/pdf/pcbi.1002780.pdf},
    doi = {10.1371/journal.pcbi.1002780}
}

@article{Cootes1995ActiveApplication,
    title = {{Active Shape Models-Their Training and Application}},
    year = {1995},
    journal = {Computer Vision and Image Understanding},
    author = {Cootes, T.F. and Taylor, C.J. and Cooper, D.H. and Graham, J.},
    number = {1},
    pages = {38--59},
    volume = {61},
    url = {http://www.sciencedirect.com/science/article/pii/S1077314285710041},
    isbn = {1077-3142},
    doi = {10.1006/cviu.1995.1004},
    issn = {10773142},
    pmid = {927467}
}

@inproceedings{Kingma2015Adam:Optimization,
    title = {{Adam: A method for stochastic optimization}},
    year = {2015},
    booktitle = {3rd International Conference on Learning Representations, ICLR 2015 - Conference Track Proceedings},
    author = {Kingma, Diederik P. and Ba, Jimmy Lei},
    month = {12},
    publisher = {International Conference on Learning Representations, ICLR},
    arxivId = {1412.6980}
}

@article{DelZoppo2000AdvancesStroke,
    title = {{Advances in the Vascular Pathophysiology of Ischemic Stroke}},
    year = {2000},
    journal = {Thrombosis Research},
    author = {Del Zoppo, Gregory J. and Hallenbeck, John M.},
    number = {3},
    month = {5},
    pages = {73--81},
    volume = {98},
    publisher = {Pergamon},
    doi = {10.1016/S0049-3848(00)00218-8},
    issn = {0049-3848},
    pmid = {10812160},
    keywords = {Astrocyte, Cerebral ischemia, Endothelial cell, Inflammation, Microvessel, Stroke}
}

@article{Lacroix1997AmideColi.,
    title = {{Amide hydrogen exchange and internal dynamics in the chemotactic protein CheY from Escherichia coli.}},
    year = {1997},
    journal = {Journal of molecular biology},
    author = {Lacroix, E and Bruix, M and L{\'{o}}pez-Hern{\'{a}}ndez, E and Serrano, L and Rico, M},
    number = {3},
    pages = {472--487},
    volume = {271},
    doi = {10.1006/jmbi.1997.1178},
    issn = {0022-2836},
    pmid = {9268672},
    keywords = {backbone dynamics, hydrogen exchange, nuclear magnetic resonance, protein, protein subdomains}
}

@article{Chiti2009AmyloidConditions.,
    title = {{Amyloid formation by globular proteins under native conditions.}},
    shorttitle = {Nat Chem Biol},
    year = {2009},
    journal = {Nature chemical biology},
    author = {Chiti, Fabrizio and Dobson, Christopher M},
    number = {1},
    month = {1},
    pages = {15--22},
    volume = {5},
    publisher = {Nature Publishing Group},
    url = {http://dx.doi.org/10.1038/nchembio.131},
    doi = {10.1038/nchembio.131},
    issn = {1552-4469},
    pmid = {19088715},
    keywords = {Amyloid, Amyloid: chemistry, Amyloid: metabolism, Humans, Models, Molecular, Protein Conformation, Protein Folding}
}

@article{Murata1997AnCarcinoma,
    title = {{An antiangiogenic agent (TNP-470) inhibited reoxygenation during fractionated radiotherapy of murine mammary carcinoma}},
    year = {1997},
    journal = {International Journal of Radiation Oncology, Biology, Physics},
    author = {Murata, Rumi and Nishimura, Yasumasa and Hiraoka, Masahiro},
    number = {5},
    month = {3},
    pages = {1107--1113},
    volume = {37},
    publisher = {Elsevier},
    url = {http://www.redjournal.org/article/S0360301696006281/fulltext http://www.redjournal.org/article/S0360301696006281/abstract https://www.redjournal.org/article/S0360-3016(96)00628-1/abstract},
    doi = {10.1016/S0360-3016(96)00628-1},
    issn = {0360-3016},
    pmid = {9169820},
    keywords = {Angiogenesis inhibitor, C3H mammary carcinoma, Radiation, Reoxygenation, Tumor control dose assay}
}

@article{Beare2008AnVolumes,
    title = {{An assessment of methods for aligning two-dimensional microscope sections to create image volumes}},
    year = {2008},
    journal = {Journal of Neuroscience Methods},
    author = {Beare, R. and Richards, K. and Murphy, S. and Petrou, S. and Reutens, D.},
    number = {2},
    month = {5},
    pages = {332--344},
    volume = {170},
    publisher = {Elsevier},
    doi = {10.1016/j.jneumeth.2008.01.012},
    issn = {01650270},
    keywords = {Comparison of methods, Tissue section alignment, Volume reconstruction}
}

@article{Feng2016AnSpline.,
    title = {{An Automatic Method for Nucleus Boundary Segmentation Based on a Closed Cubic Spline.}},
    year = {2016},
    journal = {Frontiers in neuroinformatics},
    author = {Feng, Zhao and Li, Anan and Gong, Hui and Luo, Qingming},
    pages = {21},
    volume = {10},
    publisher = {Frontiers Media SA},
    url = {http://www.ncbi.nlm.nih.gov/pubmed/27378903 http://www.pubmedcentral.nih.gov/articlerender.fcgi?artid=PMC4910025},
    doi = {10.3389/fninf.2016.00021},
    issn = {1662-5196},
    pmid = {27378903},
    keywords = {automatic, brain, closed cubic spline, histological image, nucleus segmentation}
}

@article{Karabatak2009AnNetwork,
    title = {{An expert system for detection of breast cancer based on association rules and neural network}},
    year = {2009},
    journal = {Expert Systems with Applications},
    author = {Karabatak, Murat and Ince, M. Cevdet},
    number = {2},
    month = {3},
    pages = {3465--3469},
    volume = {36},
    url = {https://linkinghub.elsevier.com/retrieve/pii/S0957417408001103},
    doi = {10.1016/j.eswa.2008.02.064},
    issn = {09574174}
}

@article{Philip2022AnTrial,
    title = {{An online breathing and wellbeing programme (ENO Breathe) for people with persistent symptoms following COVID-19: a parallel-group, single-blind, randomised controlled trial}},
    year = {2022},
    journal = {The Lancet Respiratory Medicine},
    author = {Philip, Keir E J and Owles, Harriet and McVey, Stephanie and Pagnuco, Tanja and Bruce, Katie and Brunjes, Harry and Banya, Winston and Mollica, Jenny and Lound, Adam and Zumpe, Suzi and Abrahams, Amiad M and Padmanaban, Vijay and Hardy, Thomas H and Lewis, Adam and Lalvani, Ajit and Elkin, Sarah and Hopkinson, Nicholas S},
    month = {4},
    publisher = {Elsevier BV},
    doi = {10.1016/S2213-2600(22)00125-4},
    issn = {22132600},
    pmid = {35489367}
}

@article{DaeiFarshchiAdli2018AnAgent,
    title = {{An overview on Vadimezan (DMXAA): The vascular disrupting agent}},
    year = {2018},
    journal = {Chemical biology {\&} drug design},
    author = {Daei Farshchi Adli, Amir and Jahanban-Esfahlan, Rana and Seidi, Khaled and Samandari-Rad, Sonia and Zarghami, Nosratollah},
    number = {5},
    month = {5},
    pages = {996--1006},
    volume = {91},
    publisher = {Chem Biol Drug Des},
    url = {https://pubmed.ncbi.nlm.nih.gov/29288534/},
    doi = {10.1111/CBDD.13166},
    issn = {1747-0285},
    pmid = {29288534},
    keywords = {Amir Daei Farshchi Adli, Antineoplastic Agents / metabolism*, Antineoplastic Agents / pharmacology, Antineoplastic Agents / therapeutic use, Clinical Trials as Topic, Cytokines / metabolism, Humans, Immunity, Innate / drug effects, MEDLINE, NCBI, NF-kappa B / metabolism, NIH, NLM, National Center for Biotechnology Information, National Institutes of Health, National Library of Medicine, Neoplasms / drug therapy, Neoplasms / pathology, Nitric Oxide / metabolism, Nosratollah Zarghami, PubMed Abstract, Rana Jahanban-Esfahlan, Review, Xanthones / metabolism*, Xanthones / pharmacology, Xanthones / therapeutic use, doi:10.1111/cbdd.13166, p38 Mitogen-Activated Protein Kinases / metabolism, pmid:29288534}
}

@article{DaeiFarshchiAdli2018AnAgentb,
    title = {{An overview on Vadimezan (DMXAA): The vascular disrupting agent}},
    year = {2018},
    journal = {Chemical Biology {\&} Drug Design},
    author = {Daei Farshchi Adli, Amir and Jahanban-Esfahlan, Rana and Seidi, Khaled and Samandari-Rad, Sonia and Zarghami, Nosratollah},
    number = {5},
    month = {5},
    pages = {996--1006},
    volume = {91},
    publisher = {John Wiley {\&} Sons, Ltd},
    url = {https://onlinelibrary.wiley.com/doi/full/10.1111/cbdd.13166 https://onlinelibrary.wiley.com/doi/abs/10.1111/cbdd.13166 https://onlinelibrary.wiley.com/doi/10.1111/cbdd.13166},
    isbn = {2018;91:9961006},
    doi = {10.1111/CBDD.13166},
    issn = {1747-0285},
    pmid = {29288534},
    keywords = {ASA404, DMXAA, Vadimezan, cancer combination therapy, vascular disrupting agents (VDAs)}
}

@article{Engen2009AnalysisMS.,
    title = {{Analysis of protein conformation and dynamics by hydrogen/deuterium exchange MS.}},
    year = {2009},
    journal = {Analytical chemistry},
    author = {Engen, John R},
    number = {19},
    month = {10},
    pages = {7870--5},
    volume = {81},
    publisher = {American Chemical Society},
    url = {http://dx.doi.org/10.1021/ac901154s},
    doi = {10.1021/ac901154s},
    issn = {1520-6882},
    pmid = {19788312},
    keywords = {Antibodies, Monoclonal, Antibodies, Monoclonal: chemistry, Antibodies, Monoclonal: immunology, Deuterium, Deuterium Exchange Measurement, Deuterium Exchange Measurement: methods, Deuterium: chemistry, Hydrogen, Hydrogen: chemistry, Isotope Labeling, Mass Spectrometry, Protein Conformation, Recombinant Proteins, Recombinant Proteins: chemistry}
}

@article{Lukowski2017AnalyzingSpectrometry,
    title = {{Analyzing Liposomal Drug Delivery Systems in Three-Dimensional Cell Culture Models Using MALDI Imaging Mass Spectrometry}},
    year = {2017},
    journal = {Analytical Chemistry},
    author = {Lukowski, Jessica K. and Weaver, Eric M. and Hummon, Amanda B.},
    number = {16},
    month = {8},
    pages = {8453--8458},
    volume = {89},
    publisher = {American Chemical Society},
    url = {https://pubs.acs.org/doi/abs/10.1021/acs.analchem.7b02006},
    doi = {10.1021/acs.analchem.7b02006},
    issn = {15206882},
    pmid = {28731323}
}

@article{Song2012AnastomosisAngiogenesis,
    title = {{Anastomosis of endothelial sprouts forms new vessels in a tissue analogue of angiogenesis}},
    year = {2012},
    journal = {Integrative Biology},
    author = {Song, Jonathan W. and Bazou, Despina and Munn, Lance L.},
    number = {8},
    month = {7},
    pages = {857--862},
    volume = {4},
    publisher = {Oxford Academic},
    url = {https://academic.oup.com/ib/article/4/8/857/5204456},
    doi = {10.1039/C2IB20061A},
    keywords = {anastomosis, surgical, angiogenesis, endothelium, fluid flow, medical devices, vascular anastomosis, vascular endothelial growth factor a}
}

@inproceedings{Ben-Cohen2018AnatomicalClassification,
    title = {{Anatomical data augmentation for CNN based pixel-wise classification}},
    year = {2018},
    booktitle = {Proceedings - International Symposium on Biomedical Imaging},
    author = {Ben-Cohen, Avi and Klang, Eyal and Amitai, Michal Marianne and Goldberger, Jacob and Greenspan, Hayit},
    month = {5},
    pages = {1096--1099},
    volume = {2018-April},
    publisher = {IEEE Computer Society},
    isbn = {9781538636367},
    doi = {10.1109/ISBI.2018.8363762},
    issn = {19458452},
    arxivId = {1801.02261},
    keywords = {Augmentation, CT, Liver, Semi-supervised learning}
}

@article{Bowden2011AngiogenesisNeoplasia,
    title = {{Angiogenesis Imaging in Neoplasia}},
    year = {2011},
    journal = {Journal of Clinical Imaging Science},
    author = {Bowden, David and Barrett, Tristan},
    number = {1},
    volume = {1},
    publisher = {Scientific Scholar},
    url = {/pmc/articles/PMC3182525/ /pmc/articles/PMC3182525/?report=abstract https://www.ncbi.nlm.nih.gov/pmc/articles/PMC3182525/},
    doi = {10.4103/2156-7514.83229},
    issn = {21565597},
    pmid = {21977389},
    keywords = {Angiogenesis, dynamic contrast-enhanced magnetic resonance imaging, molecular imaging, positron emission tomography}
}

@article{Nishida2006AngiogenesisCancer,
    title = {{Angiogenesis in Cancer}},
    year = {2006},
    journal = {Vascular Health and Risk Management},
    author = {Nishida, Naoyo and Yano, Hirohisa and Nishida, Takashi and Kamura, Toshiharu and Kojiro, Masamichi},
    number = {3},
    pages = {213},
    volume = {2},
    publisher = {Dove Press},
    url = {/pmc/articles/PMC1993983/ /pmc/articles/PMC1993983/?report=abstract https://www.ncbi.nlm.nih.gov/pmc/articles/PMC1993983/},
    doi = {10.2147/VHRM.2006.2.3.213},
    pmid = {17326328},
    keywords = {Angiogenesis, Immunohistochemistry, Prognosis}
}

@article{Breier2000AngiogenesisReview,
    title = {{Angiogenesis in Embryonic Development—A Review}},
    year = {2000},
    journal = {Placenta},
    author = {Breier, G.},
    number = {SUPPL.1},
    month = {3},
    pages = {S11-S15},
    volume = {21},
    publisher = {W.B. Saunders},
    doi = {10.1053/PLAC.1999.0525},
    issn = {0143-4004}
}

@article{Breier2000AngiogenesisReviewb,
    title = {{Angiogenesis in Embryonic Development—A Review}},
    year = {2000},
    journal = {Placenta},
    author = {Breier, G.},
    number = {SUPPL.1},
    month = {3},
    pages = {S11-S15},
    volume = {21},
    publisher = {W.B. Saunders},
    doi = {10.1053/PLAC.1999.0525},
    issn = {0143-4004}
}

@misc{AngiogenesisInstitute,
    title = {{Angiogenesis Inhibitors - National Cancer Institute}},
    url = {https://www.cancer.gov/about-cancer/treatment/types/immunotherapy/angiogenesis-inhibitors-fact-sheet}
}

@article{Leunig1992AngiogenesisMice,
    title = {{Angiogenesis, Microvascular Architecture, Microhemodynamics, and Interstitial Fluid Pressure during Early Growth of Human Adenocarcinoma LS174T in SCID Mice}},
    year = {1992},
    journal = {Cancer Research},
    author = {Leunig, Michael and Yuan, Fan and Menger, Michael D. and Boucher, Yves and Goetz, Alwin E. and Messmer, Konrad and Jain, Rakesh K.},
    number = {23},
    month = {12},
    pages = {6553--6560},
    volume = {52},
    publisher = {American Association for Cancer Research},
    issn = {15387445},
    pmid = {1384965}
}

@article{Santos2017AnimalReview,
    title = {{Animal models as a tool in hepatocellular carcinoma research: A Review}},
    year = {2017},
    journal = {Tumor Biology},
    author = {Santos, Nuno Paula and Cola{\c{c}}o, Aura Antunes and Oliveira, Paula Alexandra},
    number = {3},
    month = {3},
    volume = {39},
    publisher = {SAGE Publications Ltd},
    url = {https://journals.sagepub.com/doi/10.1177/1010428317695923},
    doi = {10.1177/1010428317695923/ASSET/IMAGES/LARGE/10.1177{\_}1010428317695923-FIG4.JPEG},
    issn = {14230380},
    pmid = {28347231},
    keywords = {Chemical carcinogens, genetically engineered mouse, liver, orthotopic, rodents, syngeneic, xenograft}
}

@article{McCarthy2003AntiangiogenesisCancer,
    title = {{Antiangiogenesis drug promising for metastatic colorectal cancer}},
    year = {2003},
    journal = {The Lancet},
    author = {McCarthy, Michael},
    number = {9373},
    month = {6},
    pages = {1959},
    volume = {361},
    publisher = {Elsevier},
    url = {http://www.thelancet.com/article/S0140673603136033/fulltext http://www.thelancet.com/article/S0140673603136033/abstract https://www.thelancet.com/journals/lancet/article/PIIS0140-6736(03)13603-3/abstract},
    doi = {10.1016/S0140-6736(03)13603-3},
    issn = {0140-6736},
    pmid = {12801743}
}

@article{Yi2017AntiangiogenicMeta-analysis,
    title = {{Antiangiogenic drugs used with chemotherapy for patients with recurrent ovarian cancer: a meta-analysis}},
    year = {2017},
    journal = {OncoTargets and therapy},
    author = {Yi, Su Yi and Zeng, Long Jia and Kuang, Yan and Cao, Zhi Juan and Zheng, Cheng Jun and Zhang, Yue and Liao, Meng and Yang, Lu},
    month = {2},
    pages = {973},
    volume = {10},
    publisher = {Dove Press},
    url = {/pmc/articles/PMC5322854/ /pmc/articles/PMC5322854/?report=abstract https://www.ncbi.nlm.nih.gov/pmc/articles/PMC5322854/},
    doi = {10.2147/OTT.S119879},
    issn = {11786930},
    pmid = {28255243},
    keywords = {Antiangiogenesis, Overall survival, Progression-free survival, Recurrent ovarian cancer, Toxicity}
}

@article{Heath2009AnticancerVasculature,
    title = {{Anticancer strategies involving the vasculature}},
    year = {2009},
    journal = {Nature Reviews Clinical Oncology 2009 6:7},
    author = {Heath, Victoria L. and Bicknell, Roy},
    number = {7},
    month = {5},
    pages = {395--404},
    volume = {6},
    publisher = {Nature Publishing Group},
    url = {https://www.nature.com/articles/nrclinonc.2009.52},
    doi = {10.1038/nrclinonc.2009.52},
    issn = {1759-4782},
    pmid = {19424102},
    keywords = {Medicine/Public Health, Oncology, general}
}

@article{Pinto2022AntihistaminesInfection,
    title = {{Antihistamines for Postacute Sequelae of SARS-CoV-2 Infection}},
    year = {2022},
    journal = {The Journal for Nurse Practitioners},
    author = {Pinto, Melissa D. and Lambert, Natalie and Downs, Charles A. and Abrahim, Heather and Hughes, Thomas D. and Rahmani, Amir M. and Burton, Candace W. and Chakraborty, Rana},
    number = {3},
    month = {3},
    pages = {335--338},
    volume = {18},
    publisher = {Elsevier},
    doi = {10.1016/J.NURPRA.2021.12.016},
    issn = {1555-4155},
    keywords = {COVID-19, SARS-CoV-2 infection (PASC), antihistamine, long-COVID, long-haul COVID, postacute SARS-CoV-2 infection (PASC), treatment}
}

@article{Woolley1972ApparentSolution,
    title = {{Apparent Ionization Constants of Water in Aqueous Organic Mixtures and Acid Dissociation Constants of Protonated Co-Solvents in Aqueous Solution}},
    year = {1972},
    author = {Woolley, Earl M and Hepler, Loren G},
    number = {8},
    pages = {1520--1523},
    volume = {44}
}

@article{Qiao2017ApplicationMeningiomas,
    title = {{Application of arterial spin labeling perfusion MRI to differentiate benign from malignant intracranial meningiomas}},
    year = {2017},
    journal = {European Journal of Radiology},
    author = {Qiao, Xin J. and Kim, Hyun Grace and Wang, Danny J.J. and Salamon, Noriko and Linetsky, Michael and Sepahdari, Ali and Ellingson, Benjamin M. and Pope, Whitney B.},
    month = {12},
    pages = {31--36},
    volume = {97},
    publisher = {Elsevier Ireland Ltd},
    doi = {10.1016/j.ejrad.2017.10.005},
    issn = {18727727},
    keywords = {Arterial spin labeling, Intracranial meningioma, Perfusion-weighted imaging, Vascular endothelial growth factor}
}

@article{Zamir2001ArterialFormalism,
    title = {{Arterial Branching within the Confines of Fractal L-System Formalism}},
    year = {2001},
    journal = {The Journal of General Physiology},
    author = {Zamir, M.},
    number = {3},
    pages = {267},
    volume = {118},
    publisher = {The Rockefeller University Press},
    url = {/pmc/articles/PMC2229505/ /pmc/articles/PMC2229505/?report=abstract https://www.ncbi.nlm.nih.gov/pmc/articles/PMC2229505/},
    doi = {10.1085/JGP.118.3.267},
    issn = {00221295},
    pmid = {11524457},
    keywords = {Arterial tree, Branching, L-system, Self-similarity, Vasculature}
}

@article{Lo1995ArtificialDetection,
    title = {{Artificial Convolution Neural Network Techniques and Applications for Lung Nodule Detection}},
    year = {1995},
    journal = {IEEE Transactions on Medical Imaging},
    author = {Lo, Shih Chung B. and Lou, Shyh Liang A. and Chien, Minze V. and Mun, Seong K.},
    number = {4},
    pages = {711--718},
    volume = {14},
    doi = {10.1109/42.476112},
    issn = {1558254X}
}

@article{Maltezou2021AssociationInfection,
    title = {{Association between Upper Respiratory Tract Viral Load, Comorbidities, Disease Severity, and Outcome of Patients with SARS-CoV-2 Infection}},
    year = {2021},
    journal = {Journal of Infectious Diseases},
    author = {Maltezou, Helena C. and Raftopoulos, Vasilios and Vorou, Rengina and Papadima, Kalliopi and Mellou, Kassiani and Spanakis, Nikolaos and Kossyvakis, Athanasios and Gioula, Georgia and Exindari, Maria and Froukala, Elisavet and Martinez-Gonzalez, Beatriz and Panayiotakopoulos, Georgios and Papa, Anna and Mentis, Andreas and Tsakris, Athanasios},
    number = {7},
    month = {4},
    pages = {1132--1138},
    volume = {223},
    publisher = {Oxford University Press},
    doi = {10.1093/infdis/jiaa804},
    issn = {15376613},
    pmid = {33388780},
    keywords = {COVID-19, SARS-CoV-2, clinical course, outcome, upper respiratory tract, viral load}
}

@article{Walsh2020AsymmetricImaging,
    title = {{Asymmetric Point Spread Function Estimation and Deconvolution for Serial-Sectioning Block-Face Imaging}},
    year = {2020},
    journal = {Communications in Computer and Information Science},
    author = {Walsh, Claire and Holroyd, Natalie and Shipley, Rebecca and Walker-Samuel, Simon},
    month = {7},
    pages = {235--249},
    volume = {1248 CCIS},
    publisher = {Springer, Cham},
    url = {https://link.springer.com/chapter/10.1007/978-3-030-52791-4_19},
    doi = {10.1007/978-3-030-52791-4{\_}19},
    keywords = {Deconvolution, Point-spread-function, Serial-sectioning}
}

@article{Oktay2018AttentionPancreas,
    title = {{Attention U-Net: Learning Where to Look for the Pancreas}},
    year = {2018},
    author = {Oktay, Ozan and Schlemper, Jo and Folgoc, Loic Le and Lee, Matthew and Heinrich, Mattias and Misawa, Kazunari and Mori, Kensaku and McDonagh, Steven and Hammerla, Nils Y and Kainz, Bernhard and Glocker, Ben and Rueckert, Daniel},
    month = {4},
    url = {https://arxiv.org/abs/1804.03999v3 http://arxiv.org/abs/1804.03999},
    doi = {10.48550/arxiv.1804.03999},
    arxivId = {1804.03999}
}

@misc{Oktay2022AttentionPancreas,
    title = {{Attention U-Net: Learning Where to Look for the Pancreas}},
    year = {2022},
    author = {Oktay, Ozan and Schlemper, Jo and Folgoc, Loic Le and Lee, Matthew and Heinrich, Mattias and Misawa, Kazunari and Mori, Kensaku and McDonagh, Steven and Hammerla, Nils Y and Kainz, Bernhard and Glocker, Ben and Rueckert, Daniel},
    month = {7}
}

@article{Sitaula2021Attention-basedClassification,
    title = {{Attention-based VGG-16 model for COVID-19 chest X-ray image classification}},
    year = {2021},
    journal = {Applied Intelligence (Dordrecht, Netherlands)},
    author = {Sitaula, Chiranjibi and Hossain, Mohammad Belayet},
    number = {5},
    month = {5},
    pages = {2850},
    volume = {51},
    publisher = {Nature Publishing Group},
    url = {/pmc/articles/PMC7669488/ /pmc/articles/PMC7669488/?report=abstract https://www.ncbi.nlm.nih.gov/pmc/articles/PMC7669488/},
    doi = {10.1007/S10489-020-02055-X},
    issn = {15737497},
    pmid = {34764568},
    keywords = {COVID-19, Chest x-rays, Classification, Deep learning, SARS-CoV2}
}

@article{Sitaula2021Attention-basedClassificationb,
    title = {{Attention-based VGG-16 model for COVID-19 chest X-ray image classification}},
    year = {2021},
    journal = {Applied Intelligence},
    author = {Sitaula, Chiranjibi and Hossain, Mohammad Belayet},
    number = {5},
    pages = {2850--2863},
    volume = {51},
    url = {https://doi.org/10.1007/s10489-020-02055-x},
    doi = {10.1007/s10489-020-02055-x},
    issn = {15737497},
    keywords = {COVID-19, Chest x-rays, Classification, Deep learning, SARS-CoV2}
}

@inproceedings{Almahairi2018AugmentedData,
    title = {{Augmented CycleGAN: Learning Many-to-Many Mappings from Unpaired Data}},
    year = {2018},
    booktitle = {35th International Conference on Machine Learning, ICML 2018},
    author = {Almahairi, Amjad and Rajeswar, Sai and Sordoni, Alessandro and Bachman, Philip and Courville, Aaron},
    pages = {300--309},
    volume = {1},
    publisher = {International Machine Learning Society (IMLS)},
    isbn = {9781510867963},
    arxivId = {1802.10151}
}

@article{Rojas2022AutoimmunitySyndrome,
    title = {{Autoimmunity is a hallmark of post-COVID syndrome}},
    year = {2022},
    journal = {Journal of Translational Medicine},
    author = {Rojas, Manuel and Rodr{\'{i}}guez, Yhojan and Acosta-Ampudia, Yeny and Monsalve, Diana M. and Zhu, Chengsong and Li, Quan Zhen and Ram{\'{i}}rez-Santana, Carolina and Anaya, Juan Manuel},
    number = {1},
    month = {12},
    pages = {1--5},
    volume = {20},
    publisher = {BioMed Central Ltd},
    url = {https://translational-medicine.biomedcentral.com/articles/10.1186/s12967-022-03328-4},
    doi = {10.1186/S12967-022-03328-4/TABLES/1},
    issn = {14795876},
    pmid = {35296346},
    keywords = {Antigen array, Autoantibodies, Autoimmunity, COVID-19, Latent autoimmunity, Long COVID, Post-COVID, Post-COVID syndrome, Post-acute COVID-19}
}

@article{Aoyama2002AutomatedImages,
    title = {{Automated computerized scheme for distinction between benign and malignant solitary pulmonary nodules on chest images}},
    year = {2002},
    journal = {Medical Physics},
    author = {Aoyama, Masahito and Li, Qiang and Katsuragawa, Shigehiko and MacMahon, Heber and Doi, Kunio},
    number = {5},
    month = {4},
    pages = {701--708},
    volume = {29},
    url = {http://www.ncbi.nlm.nih.gov/pubmed/12033565 http://doi.wiley.com/10.1118/1.1469630},
    doi = {10.1118/1.1469630},
    issn = {00942405},
    pmid = {12033565}
}

@article{Sadanandan2017AutomatedSegmentation.,
    title = {{Automated Training of Deep Convolutional Neural Networks for Cell Segmentation.}},
    year = {2017},
    journal = {Scientific reports},
    author = {Sadanandan, Sajith Kecheril and Ranefall, Petter and Le Guyader, Sylvie and W{\"{a}}hlby, Carolina},
    number = {1},
    month = {8},
    pages = {7860},
    volume = {7},
    publisher = {Nature Publishing Group},
    url = {http://www.ncbi.nlm.nih.gov/pubmed/28798336 http://www.pubmedcentral.nih.gov/articlerender.fcgi?artid=PMC5552800},
    doi = {10.1038/s41598-017-07599-6},
    issn = {2045-2322},
    pmid = {28798336}
}

@article{Sadanandan2017AutomatedSegmentation.b,
    title = {{Automated Training of Deep Convolutional Neural Networks for Cell Segmentation.}},
    year = {2017},
    journal = {Scientific reports},
    author = {Sadanandan, Sajith Kecheril and Ranefall, Petter and Le Guyader, Sylvie and W{\"{a}}hlby, Carolina},
    number = {1},
    month = {8},
    pages = {7860},
    volume = {7},
    publisher = {Nature Publishing Group},
    url = {http://www.ncbi.nlm.nih.gov/pubmed/28798336 http://www.pubmedcentral.nih.gov/articlerender.fcgi?artid=PMC5552800},
    doi = {10.1038/s41598-017-07599-6},
    issn = {2045-2322},
    pmid = {28798336}
}

@inproceedings{Dong2017AutomaticNetworks,
    title = {{Automatic brain tumor detection and segmentation using U-net based fully convolutional networks}},
    year = {2017},
    booktitle = {Communications in Computer and Information Science},
    author = {Dong, Hao and Yang, Guang and Liu, Fangde and Mo, Yuanhan and Guo, Yike},
    pages = {506--517},
    volume = {723},
    publisher = {Springer, Cham},
    url = {http://link.springer.com/10.1007/978-3-319-60964-5_44},
    isbn = {9783319609638},
    doi = {10.1007/978-3-319-60964-5{\_}44},
    issn = {18650929}
}

@article{Klo2008AutomaticDisease,
    title = {{Automatic classification of MR scans in Alzheimer ’ s disease}},
    year = {2008},
    journal = {Brain},
    author = {Klo, Stefan and Stonnington, Ã Cynthia M and Chu, Ã Carlton and Draganski, Bogdan and Scahill, Rachael I. and Rohrer, Jonathan D. and Fox, Nick C. and Jr, Clifford R Jack and Ashburner, John and Frackowiak, Richard S. J.},
    number = {3},
    pages = {681--689},
    volume = {131},
    doi = {10.1093/brain/awm319},
    keywords = {3rd edition, abbreviations, ad, alzheimer, and communicative disorders and, classification, diagnostic and statistical manual, dsm-iiir, frontotemporal lobar degeneration, ftld, linear support vectors, mci, mild cognitive impairment, mini mental state examination, mmse, national institute of neurological, nincds-adrda, revised, s, s disease, s disease and, stroke}
}

@article{Wein2008AutomaticIntervention,
    title = {{Automatic CT-ultrasound registration for diagnostic imaging and image-guided intervention}},
    year = {2008},
    journal = {Medical Image Analysis},
    author = {Wein, Wolfgang and Brunke, Shelby and Khamene, Ali and Callstrom, Matthew R. and Navab, Nassir},
    number = {5},
    pages = {577--585},
    volume = {12},
    isbn = {1361-8423 (Electronic){\textbackslash}r1361-8415 (Linking)},
    doi = {10.1016/j.media.2008.06.006},
    issn = {13618415},
    pmid = {18650121},
    keywords = {CT, Fusion, Image-guided Intervention, Registration, Ultrasound}
}

@article{Weldon2012BarriersCancer.,
    title = {{Barriers to the use of personalized medicine in breast cancer.}},
    year = {2012},
    journal = {Journal of oncology practice},
    author = {Weldon, Christine B and Trosman, Julia R and Gradishar, William J and Benson, Al B and Schink, Julian C and Schink, Julian C.},
    number = {4},
    month = {7},
    pages = {24--31},
    volume = {8},
    publisher = {American Society of Clinical Oncology},
    url = {http://www.ncbi.nlm.nih.gov/pubmed/23180995 http://www.pubmedcentral.nih.gov/articlerender.fcgi?artid=PMC3396824},
    doi = {10.1200/JOP.2011.000448},
    issn = {1935-469X},
    pmid = {23180995}
}

@article{Sturm2021BasicPolyphenols,
    title = {{Basic Methods for Preparation of Liposomes and Studying Their Interactions with Different Compounds, with the Emphasis on Polyphenols}},
    year = {2021},
    journal = {International Journal of Molecular Sciences},
    author = {{\v{S}}turm, Luka and Ulrih, Nataša Poklar},
    number = {12},
    month = {6},
    pages = {22},
    volume = {22},
    publisher = {Multidisciplinary Digital Publishing Institute  (MDPI)},
    url = {/pmc/articles/PMC8234105/ /pmc/articles/PMC8234105/?report=abstract https://www.ncbi.nlm.nih.gov/pmc/articles/PMC8234105/},
    doi = {10.3390/IJMS22126547},
    issn = {14220067},
    pmid = {34207189},
    keywords = {Bioactive compounds, Essential methods for liposome/vesicle preparation, Membrane fluidity, Membrane kinetics, Model lipid bilayers}
}

@article{Woolrich2009BayesianFSL,
    title = {{Bayesian analysis of neuroimaging data in FSL}},
    year = {2009},
    journal = {NeuroImage},
    author = {Woolrich, Mark W. and Jbabdi, Saad and Patenaude, Brian and Chappell, Michael and Makni, Salima and Behrens, Timothy and Beckmann, Christian and Jenkinson, Mark and Smith, Stephen M.},
    number = {1},
    pages = {S173-S186},
    volume = {45},
    doi = {10.1016/j.neuroimage.2008.10.055},
    issn = {10538119}
}

@misc{Kar2022BenchmarkingDatasets,
    title = {{Benchmarking of deep learning algorithms for 3D instance segmentation of confocal image datasets}},
    year = {2022},
    booktitle = {PLoS Computational Biology},
    author = {Kar, Anuradha and Petit, Manuel and Refahi, Yassin and Cerutti, Guillaume and Godin, Christophe and Traas, Jan},
    number = {4},
    volume = {18},
    url = {https://doi.org/10.1371/journal.pcbi.1009879},
    isbn = {1111111111},
    doi = {10.1371/journal.pcbi.1009879},
    issn = {15537358},
    pmid = {35421081}
}

@article{Kervadec2021BeyondGood,
    title = {{Beyond pixel-wise supervision for segmentation: A few global shape descriptors might be surprisingly good!}},
    year = {2021},
    journal = {Proceedings of Machine Learning Research-Under Review},
    author = {Kervadec, Hoel and Science, Hoel@kervadec and Montr{\'{e}}al, Éts and Montr{\'{e}}al, Crchum and Bahig, Houda and Letourneau-Guillon, Laurent and Dolz, Jose and Ayed, Ismail Ben},
    pages = {1--12},
    url = {https://github.com/hkervadec/shape_descriptors.},
    keywords = {Semantic segmentation, constraints, shape moments, weak supervision}
}

@techreport{Fukushima1980BiologicalPosition,
    title = {{Biological Cybernetics Neocognitron: A Self-organizing Neural Network Model for a Mechanism of Pattern Recognition Unaffected by Shift in Position}},
    year = {1980},
    booktitle = {Biol. Cybernetics},
    author = {Fukushima, Kunihiko},
    pages = {202},
    volume = {36},
    url = {http://www.cs.princeton.edu/courses/archive/spr08/cos598B/Readings/Fukushima1980.pdf}
}

@article{Pircher2011BiomarkersTherapy,
    title = {{Biomarkers in Tumor Angiogenesis and Anti-Angiogenic Therapy}},
    year = {2011},
    journal = {Int. J. Mol. Sci},
    author = {Pircher, Andreas and Hilbe, Wolfgang and Heidegger, Isabel and Drevs, Joachim and Tichelli, André and Medinger, Michael},
    pages = {7077--7099},
    volume = {12},
    url = {www.mdpi.com/journal/ijms},
    doi = {10.3390/ijms12107077},
    issn = {1422-0067},
    keywords = {angiogenesis, biomarkers, growth factor, imaging techniques, vascular endothelial}
}

@inproceedings{Chowdhury2017BloodMicroscopy,
    title = {{Blood vessel characterization using virtual 3D models and convolutional neural networks in fluorescence microscopy}},
    year = {2017},
    booktitle = {2017 IEEE 14th International Symposium on Biomedical Imaging (ISBI 2017)},
    author = {Chowdhury, Aritra and Dylov, Dmitry V. and Li, Qing and MacDonald, Michael and Meyer, Dan E. and Marino, Michael and Santamaria-Pang, Alberto},
    month = {4},
    pages = {629--632},
    publisher = {IEEE},
    url = {http://ieeexplore.ieee.org/document/7950599/},
    isbn = {978-1-5090-1172-8},
    doi = {10.1109/ISBI.2017.7950599},
    issn = {19458452},
    keywords = {Convolutional Neural Networks, Neuropathology, Parametric 3D models, Vasculature Analysis}
}

@article{Moccia2018BloodMetrics,
    title = {{Blood vessel segmentation algorithms — Review of methods, datasets and evaluation metrics}},
    year = {2018},
    journal = {Computer Methods and Programs in Biomedicine},
    author = {Moccia, Sara and De Momi, Elena and El Hadji, Sara and Mattos, Leonardo S.},
    month = {5},
    pages = {71--91},
    volume = {158},
    publisher = {Elsevier},
    url = {https://www.sciencedirect.com/science/article/pii/S0169260717313421},
    doi = {10.1016/J.CMPB.2018.02.001},
    issn = {0169-2607}
}

@article{Moccia2018BloodMetricsb,
    title = {{Blood vessel segmentation algorithms — Review of methods, datasets and evaluation metrics}},
    year = {2018},
    journal = {Computer Methods and Programs in Biomedicine},
    author = {Moccia, Sara and De Momi, Elena and El Hadji, Sara and Mattos, Leonardo S.},
    month = {5},
    pages = {71--91},
    volume = {158},
    publisher = {Elsevier},
    url = {https://www.sciencedirect.com/science/article/pii/S0169260717313421},
    doi = {10.1016/J.CMPB.2018.02.001},
    issn = {0169-2607}
}

@article{Kervadec2021BoundarySegmentation,
    title = {{Boundary loss for highly unbalanced segmentation}},
    year = {2021},
    journal = {Medical Image Analysis},
    author = {Kervadec, Hoel and Bouchtiba, Jihene and Desrosiers, Christian and Granger, Eric and Dolz, Jose and Ben Ayed, Ismail},
    month = {1},
    pages = {101851},
    volume = {67},
    publisher = {Elsevier},
    doi = {10.1016/j.media.2020.101851},
    issn = {13618423},
    pmid = {33080507},
    arxivId = {1812.07032},
    keywords = {Boundary loss, CNN, Deep learning, Semantic segmentation, Unbalanced data}
}

@article{Huang2022BrainReview,
    title = {{Brain Imaging Changes in Patients Recovered From COVID-19: A Narrative Review}},
    year = {2022},
    journal = {Frontiers in Neuroscience},
    author = {Huang, Yan and Ling, Qiong and Manyande, Anne and Wu, Duozhi and Xiang, Boqi},
    month = {4},
    pages = {855868},
    volume = {16},
    publisher = {Frontiers Media S.A.},
    doi = {10.3389/FNINS.2022.855868/BIBTEX},
    issn = {1662453X},
    keywords = {COVID-19, COVID-19 variants of concern, SARS-CoV-2, brain imaging, magnetic resonance imaging}
}

@article{Bispo2022BrainCOVID-19,
    title = {{Brain microstructural changes and fatigue after COVID-19}},
    year = {2022},
    journal = {Frontiers in Neurology},
    author = {Bispo, Diógenes Diego de Carvalho and Brand{\~{a}}o, Pedro Renato de Paula and Pereira, Danilo Assis and Maluf, Fernando Bisinoto and Dias, Bruna Arrais and Paranhos, Hugo Rafael and von Glehn, Felipe and de Oliveira, Augusto César Penalva and Regattieri, Neysa Aparecida Tinoco and Silva, Lucas Scardua and Yasuda, Clarissa Lin and Soares, Alexandre Anderson de Sousa Munhoz and Descoteaux, Maxime},
    month = {11},
    pages = {1029302},
    volume = {13},
    publisher = {Frontiers Media S.A.},
    doi = {10.3389/FNEUR.2022.1029302/BIBTEX},
    issn = {16642295},
    keywords = {COVID-19, brain, cognition, diffusion magnetic resonance imaging, fatigue}
}

@article{Iliff2013Brain-wideMRI,
    title = {{Brain-wide pathway for waste clearance captured by contrast-enhanced MRI}},
    year = {2013},
    journal = {Journal of Clinical Investigation},
    author = {Iliff, Jeffrey J. and Lee, Hedok and Yu, Mei and Feng, Tian and Logan, Jean and Nedergaard, Maiken and Benveniste, Helene},
    number = {3},
    pages = {1299--1309},
    volume = {123},
    isbn = {1558-8238 (Electronic){\textbackslash}r0021-9738 (Linking)},
    doi = {10.1172/JCI67677},
    issn = {00219738},
    pmid = {23434588}
}

@article{Nunes2023CardiovascularViruses,
    title = {{Cardiovascular and haematological pathology in myalgic encephalomyelitis/chronic fatigue syndrome (ME/CFS): A role for viruses}},
    year = {2023},
    journal = {Blood Reviews},
    author = {Nunes, Jean M. and Kell, Douglas B. and Pretorius, Etheresia},
    month = {7},
    pages = {101075},
    volume = {60},
    publisher = {Churchill Livingstone},
    doi = {10.1016/J.BLRE.2023.101075},
    issn = {0268-960X},
    pmid = {36963989},
    keywords = {Endothelial dysfunction, Haematological system, Myalgic encephalomyelitis/chronic fatigue syndrome (ME/CFS)}
}

@article{Pachitariu2022CellposeModel,
    title = {{Cellpose 2.0: how to train your own model}},
    year = {2022},
    journal = {Nature Methods 2022 19:12},
    author = {Pachitariu, Marius and Stringer, Carsen},
    number = {12},
    month = {11},
    pages = {1634--1641},
    volume = {19},
    publisher = {Nature Publishing Group},
    url = {https://www.nature.com/articles/s41592-022-01663-4},
    doi = {10.1038/s41592-022-01663-4},
    issn = {1548-7105},
    pmid = {36344832},
    keywords = {Computational platforms and environments, Image processing}
}

@article{Stringer2020Cellpose:Segmentation,
    title = {{Cellpose: a generalist algorithm for cellular segmentation}},
    year = {2020},
    journal = {Nature Methods 2020 18:1},
    author = {Stringer, Carsen and Wang, Tim and Michaelos, Michalis and Pachitariu, Marius},
    number = {1},
    month = {12},
    pages = {100--106},
    volume = {18},
    publisher = {Nature Publishing Group},
    url = {https://www.nature.com/articles/s41592-020-01018-x},
    doi = {10.1038/s41592-020-01018-x},
    issn = {1548-7105},
    pmid = {33318659},
    keywords = {Cell biology, Computational biology and bioinformatics}
}

@article{Berg2022ChallengesProcesses,
    title = {{Challenges and opportunities of integrating imaging and mathematical modelling to interrogate biological processes}},
    year = {2022},
    journal = {The International Journal of Biochemistry {\&} Cell Biology},
    author = {Berg, Maxime and Holroyd, Natalie and Walsh, Claire and West, Hannah and Walker-Samuel, Simon and Shipley, Rebecca},
    month = {5},
    pages = {106195},
    volume = {146},
    publisher = {Pergamon},
    doi = {10.1016/J.BIOCEL.2022.106195},
    issn = {1357-2725},
    pmid = {35339913},
    keywords = {Biophysical modelling, Multiscale, Validation}
}

@book{Bekesi2018ChallengesTools,
    title = {{Challenges in the Structural–Functional Characterization of Multidomain, Partially Disordered Proteins CBP and p300: Preparing Native Proteins and Developing Nanobody Tools}},
    year = {2018},
    booktitle = {Methods in Enzymology},
    author = {Bekesi, A. and Abdellaoui, S. and Holroyd, N. and Van Delm, W. and Pardon, E. and Pauwels, J. and Gevaert, K. and Steyaert, J. and Derveaux, S. and Borysik, A. and Tompa, P.},
    number = {},
    volume = {611},
    isbn = {9780128156490},
    doi = {10.1016/bs.mie.2018.09.032},
    issn = {15577988},
    keywords = {CBP, Crystallization aid, HAT, Histone acetyltransferase, Intrinsic protein disorder, KIX, Molecular label, Nanobody, p300}
}

@incollection{Bekesi2018ChallengesToolsb,
    title = {{Challenges in the Structural–Functional Characterization of Multidomain, Partially Disordered Proteins CBP and p300: Preparing Native Proteins and Developing Nanobody Tools}},
    year = {2018},
    author = {Bekesi, Angela and Abdellaoui, Sara and Holroyd, Natalie and Van Delm, Wouter and Pardon, Els and Pauwels, Jarne and Gevaert, Kris and Steyaert, Jan and Derveaux, Stefaan and Borysik, Antoni and Tompa, Peter},
    pages = {607--675},
    url = {https://www.sciencedirect.com/science/article/abs/pii/S0076687918304063?via%3Dihub https://linkinghub.elsevier.com/retrieve/pii/S0076687918304063},
    doi = {10.1016/bs.mie.2018.09.032}
}

@article{Mayer1990CharacterizationGradients,
    title = {{Characterization of liposomal systems containing doxorubicin entrapped in response to pH gradients}},
    year = {1990},
    journal = {Biochimica et Biophysica Acta (BBA) - Biomembranes},
    author = {Mayer, Lawrence D. and Tai, Linda C.L. and Bally, Marcel B. and Mitilenes, George N. and Ginsberg, Richard S. and Cullis, Pieter R.},
    number = {2},
    month = {6},
    pages = {143--151},
    volume = {1025},
    publisher = {Elsevier},
    doi = {10.1016/0005-2736(90)90091-2},
    issn = {0005-2736},
    pmid = {2364073},
    keywords = {(Egg yolk), Doxorubicin, Drug entrapment, Liposome, Phosphatidylcholine vesicle}
}

@article{Wang2021ChemicalResolution,
    title = {{Chemical sectioning fluorescence tomography: high-throughput, high-contrast, multicolor, whole-brain imaging at subcellular resolution}},
    year = {2021},
    journal = {Cell Reports},
    author = {Wang, Xiaojun and Xiong, Hanqing and Liu, Yurong and Yang, Tao and Li, Anan and Huang, Fei and Yin, Fangfang and Su, Lei and Liu, Ling and Li, Ning and Li, Longhui and Cheng, Shenghua and Liu, Xiaoxiang and Lv, Xiaohua and Liu, Xiuli and Chu, Jun and Xu, Tonghui and Xu, Fuqiang and Gong, Hui and Luo, Qingming and Yuan, Jing and Zeng, Shaoqun},
    number = {5},
    month = {2},
    pages = {108709},
    volume = {34},
    publisher = {Cell Press},
    doi = {10.1016/J.CELREP.2021.108709},
    issn = {2211-1247},
    pmid = {33535048},
    keywords = {chemical sectioning fluorescence tomography, high-contrast, high-throughput, multicolor imaging, subcellular resolution, whole-brain imaging}
}

@article{Wang2021ChemicalResolutionb,
    title = {{Chemical sectioning fluorescence tomography: high-throughput, high-contrast, multicolor, whole-brain imaging at subcellular resolution}},
    year = {2021},
    journal = {Cell Reports},
    author = {Wang, Xiaojun and Xiong, Hanqing and Liu, Yurong and Yang, Tao and Li, Anan and Huang, Fei and Yin, Fangfang and Su, Lei and Liu, Ling and Li, Ning and Li, Longhui and Cheng, Shenghua and Liu, Xiaoxiang and Lv, Xiaohua and Liu, Xiuli and Chu, Jun and Xu, Tonghui and Xu, Fuqiang and Gong, Hui and Luo, Qingming and Yuan, Jing and Zeng, Shaoqun},
    number = {5},
    month = {2},
    pages = {108709},
    volume = {34},
    publisher = {Cell Press},
    doi = {10.1016/J.CELREP.2021.108709},
    issn = {2211-1247},
    pmid = {33535048},
    keywords = {chemical sectioning fluorescence tomography, high-contrast, high-throughput, multicolor imaging, subcellular resolution, whole-brain imaging}
}

@article{Natelson2021ChronicReview,
    title = {{Chronic Fatigue Syndrome and Cardiovascular Disease: JACC State-of-the-Art Review}},
    year = {2021},
    journal = {Journal of the American College of Cardiology},
    author = {Natelson, Benjamin H. and Brunjes, Danielle L. and Mancini, Donna},
    number = {10},
    month = {9},
    pages = {1056--1067},
    volume = {78},
    publisher = {Elsevier},
    doi = {10.1016/J.JACC.2021.06.045},
    issn = {0735-1097},
    pmid = {34474739},
    keywords = {ME/CFS, cardiac dysfunction, cardiopulmonary exercise test (CPET), orthostatic intolerance}
}

@article{Huang2016ClarificationMicroscopy,
    title = {{Clarification of mammalian cloacal morphogenesis using high-resolution episcopic microscopy}},
    year = {2016},
    journal = {Developmental Biology},
    author = {Huang, Yi Chen and Chen, Fang and Li, Xue},
    number = {1},
    pages = {106--113},
    volume = {409},
    publisher = {Academic Press Inc.},
    doi = {10.1016/j.ydbio.2015.10.018},
    issn = {1095564X},
    keywords = {Bladder, Cloaca, Dkk1, HREM, Shh}
}

@misc{Richardson2015ClarifyingClearing,
    title = {{Clarifying Tissue Clearing}},
    year = {2015},
    booktitle = {Cell},
    author = {Richardson, Douglas S. and Lichtman, Jeff W.},
    number = {2},
    month = {7},
    pages = {246--257},
    volume = {162},
    publisher = {Cell Press},
    doi = {10.1016/j.cell.2015.06.067},
    issn = {10974172},
    pmid = {26186186}
}

@article{Zhang2018CLARITYBrain,
    title = {{CLARITY for high-resolution imaging and quantification of vasculature in the whole mouse brain}},
    year = {2018},
    journal = {Aging and Disease},
    author = {Zhang, Lin Yuan and Lin, Pan and Pan, Jiaji and Ma, Yuanyuan and Wei, Zhenyu and Jiang, Lu and Wang, Liping and Song, Yaying and Wang, Yongting and Zhang, Zhijun and Jin, Kunlin and Wang, Qian and Yang, Guo Yuan},
    number = {2},
    month = {4},
    pages = {262--272},
    volume = {9},
    publisher = {International Society on Aging and Disease},
    doi = {10.14336/AD.2017.0613},
    issn = {21525250},
    keywords = {Brain, Clarity, Imaging process, Mouse, Vasculature}
}

@article{Jensen2016CLARITY-compatibleTracing,
    title = {{CLARITY-compatible lipophilic dyes for electrode marking and neuronal tracing}},
    year = {2016},
    journal = {Scientific Reports},
    author = {Jensen, Kristian H. R. and Berg, Rune W.},
    number = {1},
    month = {12},
    pages = {32674},
    volume = {6},
    publisher = {Nature Publishing Group},
    url = {http://www.nature.com/articles/srep32674},
    doi = {10.1038/srep32674},
    issn = {2045-2322},
    keywords = {3, D reconstruction, Extracellular recording, Neuroscience, Wide, field fluorescence microscopy}
}

@inproceedings{Shit2021CLDICESegmentation,
    title = {{CLDICE - A novel topology-preserving loss function for tubular structure segmentation}},
    year = {2021},
    booktitle = {Proceedings of the IEEE Computer Society Conference on Computer Vision and Pattern Recognition},
    author = {Shit, Suprosanna and Paetzold, Johannes C. and Sekuboyina, Anjany and Ezhov, Ivan and Unger, Alexander and Zhylka, Andrey and Pluim, Josien P.W. and Bauer, Ulrich and Menze, Bjoern H.},
    month = {3},
    pages = {16555--16564},
    publisher = {IEEE Computer Society},
    url = {http://arxiv.org/abs/2003.07311 http://dx.doi.org/10.1109/CVPR46437.2021.01629},
    isbn = {9781665445092},
    doi = {10.1109/CVPR46437.2021.01629},
    issn = {10636919},
    arxivId = {2003.07311}
}

@article{Kuwajima2013ClearT:Tissue,
    title = {{ClearT: A detergent- and solvent-free clearing method for neuronal and non-neuronal tissue}},
    year = {2013},
    journal = {Development (Cambridge)},
    author = {Kuwajima, Takaaki and Sitko, Austen A. and Bhansali, Punita and Jurgens, Chris and Guido, William and Mason, Carol},
    number = {6},
    month = {3},
    pages = {1364--1368},
    volume = {140},
    publisher = {Development},
    url = {https://pubmed.ncbi.nlm.nih.gov/23444362/},
    doi = {10.1242/dev.091844},
    issn = {09501991},
    pmid = {23444362},
    keywords = {Clearing reagent, DiI, Fluorescent protein, Immunohistochemistry, Retinal axon pathway, Whole mount}
}

@article{Nensa2014ClinicalPerspectives.,
    title = {{Clinical applications of PET/MRI: current status and future perspectives.}},
    year = {2014},
    journal = {Diagnostic and interventional radiology (Ankara, Turkey)},
    author = {Nensa, Felix and Beiderwellen, Karsten and Heusch, Philipp and Wetter, Axel},
    number = {5},
    pages = {438--47},
    volume = {20},
    publisher = {Turkish Society of Radiology},
    url = {http://www.ncbi.nlm.nih.gov/pubmed/25010371 http://www.pubmedcentral.nih.gov/articlerender.fcgi?artid=PMC4463332},
    doi = {10.5152/dir.2014.14008},
    issn = {1305-3612},
    pmid = {25010371}
}

@article{LoRusso2011ClinicalASA404,
    title = {{Clinical development of vascular disrupting agents: what lessons can we learn from ASA404?}},
    year = {2011},
    journal = {Journal of clinical oncology : official journal of the American Society of Clinical Oncology},
    author = {LoRusso, Patricia M. and Boerner, Scott A. and Hunsberger, Sally},
    number = {22},
    month = {8},
    pages = {2952--2955},
    volume = {29},
    publisher = {J Clin Oncol},
    url = {https://pubmed.ncbi.nlm.nih.gov/21709201/},
    doi = {10.1200/JCO.2011.36.1311},
    issn = {1527-7755},
    pmid = {21709201},
    keywords = {Angiogenesis Inhibitors / pharmacology*, Angiogenesis Inhibitors / therapeutic use, Animals, Antibodies, Antineoplastic Combined Chemotherapy Protocols / pharmacology, Bevacizumab, Breast Neoplasms / blood supply, Breast Neoplasms / drug therapy, Carcinoma, Cetuximab, Clinical Trials, Comment, Data Interpretation, Drug Synergism, Editorial, Female, Humanized, Humans, Lung Neoplasms / blood supply, Lung Neoplasms / drug therapy, MEDLINE, Molecular Targeted Therapy*, Monoclonal, Monoclonal / pharmacology, NCBI, NIH, NLM, National Center for Biotechnology Information, National Institutes of Health, National Library of Medicine, Neoplasms / blood supply*, Neoplasms / drug therapy*, Neoplasms / metabolism, Non-Small-Cell Lung / blood supply, Non-Small-Cell Lung / drug therapy, Patricia M Lorusso, Phase III as Topic, PubMed Abstract, Randomized Controlled Trials as Topic, Research Design, Sally Hunsberger, Scott A Boerner, Statistical*, Survival Analysis, Treatment Failure, Vascular Endothelial Growth Factor A / agonists, Vascular Endothelial Growth Factor A / antagonists {\&} inhibitors, Vascular Endothelial Growth Factor A / drug effects*, Xanthones / pharmacology*, Xanthones / therapeutic use, doi:10.1200/JCO.2011.36.1311, pmid:21709201}
}

@article{Zhou2006ClinicalS-methyltransferase,
    title = {{Clinical Pharmacogenomics of Thiopurine S-methyltransferase}},
    year = {2006},
    journal = {Current Clinical Pharmacology},
    author = {Zhou, Shufeng},
    number = {1},
    month = {1},
    pages = {119--128},
    volume = {1},
    url = {http://www.eurekaselect.com/openurl/content.php?genre=article&issn=1574-8847&volume=1&issue=1&spage=119},
    isbn = {1574-8847 (Print){\textbackslash}r1574-8847 (Linking)},
    doi = {10.2174/157488406784111627},
    issn = {15748847},
    pmid = {18666383}
}

@inproceedings{Wang2017CNN-basedImaging,
    title = {{CNN-based Automatic Region Identification for Accelerating Whole Mouse Brain Imaging}},
    year = {2017},
    booktitle = {International Conference on Photonics and Imaging in Biology and Medicine},
    author = {Wang, Zhiguang and Chen, Shangbin and Gong, Hui and Luo, Qingming and Li, Anan and Gong, Hui and Luo, Qingming and Luo, Qingming and Li, Anan and Li, Anan},
    month = {9},
    pages = {W3A.73},
    publisher = {OSA},
    url = {https://www.osapublishing.org/abstract.cfm?URI=PIBM-2017-W3A.73},
    address = {Washington, D.C.},
    isbn = {978-1-943580-35-4},
    doi = {10.1364/PIBM.2017.W3A.73},
    keywords = {Tomographic image processing, Tomographic imaging}
}

@article{Xue2016CNN-SVMAugmentation,
    title = {{CNN-SVM for Microvascular Morphological Type Recognition with Data Augmentation}},
    year = {2016},
    journal = {Journal of Medical and Biological Engineering},
    author = {Xue, Di-Xiu and Zhang, Rong and Feng, Hui and Wang, Ya-Lei},
    number = {6},
    month = {12},
    pages = {755--764},
    volume = {36},
    publisher = {Springer Berlin Heidelberg},
    url = {http://link.springer.com/10.1007/s40846-016-0182-4},
    doi = {10.1007/s40846-016-0182-4},
    issn = {1609-0985}
}

@article{Luzzati2011CombiningNeurogenesis,
    title = {{Combining confocal laser scanning microscopy with serial section reconstruction in the study of adult neurogenesis}},
    year = {2011},
    journal = {Frontiers in Neuroscience},
    author = {Luzzati, Federico and Fasolo, Aldo and Peretto, Paolo},
    number = {MAY},
    volume = {5},
    publisher = {Frontiers Media SA},
    doi = {10.3389/fnins.2011.00070},
    issn = {16624548},
    keywords = {Confocal laser scanning microscopy, Neurogenesis, Serial section reconstruction, Striatum, Whole mount}
}

@article{Mpekris2020CombiningImmunotherapy,
    title = {{Combining microenvironment normalization strategies to improve cancer immunotherapy}},
    year = {2020},
    journal = {Proceedings of the National Academy of Sciences of the United States of America},
    author = {Mpekris, Fotios and Voutouri, Chrysovalantis and Baish, James W. and Duda, Dan G. and Munn, Lance L. and Stylianopoulos, Triantafyllos and Jain, Rakesh K.},
    number = {7},
    month = {2},
    pages = {3728--3737},
    volume = {117},
    publisher = {National Academy of Sciences},
    url = {https://www.pnas.org/content/117/7/3728 https://www.pnas.org/content/117/7/3728.abstract},
    doi = {10.1073/PNAS.1919764117/-/DCSUPPLEMENTAL},
    issn = {10916490},
    pmid = {32015113},
    keywords = {Anti-angiogenic, Immunotherapy, Mechanotherapeutics, Normalization, Therapy, Vascular function}
}

@article{Kartasalo2018ComparativeHistology,
    title = {{Comparative analysis of tissue reconstruction algorithms for 3D histology}},
    year = {2018},
    journal = {Bioinformatics},
    author = {Kartasalo, Kimmo and Latonen, Leena and Vihinen, Jorma and Visakorpi, Tapio and Nykter, Matti and Ruusuvuori, Pekka},
    editor = {Murphy, Robert},
    number = {17},
    month = {9},
    pages = {3013--3021},
    volume = {34},
    url = {https://academic.oup.com/bioinformatics/article/34/17/3013/4978049},
    doi = {10.1093/bioinformatics/bty210},
    issn = {1367-4803}
}

@article{Henkelman2016ComparingHREM,
    title = {{Comparing homologous microscopic sections from multiple embryos using HREM}},
    year = {2016},
    journal = {Developmental Biology},
    author = {Henkelman, R. Mark and Friedel, Miriam and Lerch, Jason P. and Wilson, Robert and Mohun, Timothy},
    number = {1},
    month = {7},
    pages = {1--5},
    volume = {415},
    publisher = {Academic Press},
    url = {https://www.sciencedirect.com/science/article/pii/S001216061630149X},
    doi = {10.1016/J.YDBIO.2016.05.011},
    issn = {0012-1606}
}

@article{DEsposito2018ComputationalTumours,
    title = {{Computational fluid dynamics with imaging of cleared tissue and of in vivo perfusion predicts drug uptake and treatment responses in tumours}},
    year = {2018},
    journal = {Nature Biomedical Engineering},
    author = {D’Esposito, Angela and Sweeney, Paul W. and Ali, Morium and Saleh, Magdy and Ramasawmy, Rajiv and Roberts, Thomas A. and Agliardi, Giulia and Desjardins, Adrien and Lythgoe, Mark F. and Pedley, R. Barbara and Shipley, Rebecca and Walker-Samuel, Simon},
    number = {10},
    month = {10},
    pages = {773--787},
    volume = {2},
    publisher = {Nature Publishing Group},
    url = {http://www.nature.com/articles/s41551-018-0306-y},
    doi = {10.1038/s41551-018-0306-y},
    issn = {2157-846X},
    keywords = {Cancer, Computational biophysics, Magnetic resonance imaging, Three, Tumour heterogeneity, dimensional imaging}
}

@article{dEsposito2018ComputationalTumoursb,
    title = {{Computational fluid dynamics with imaging of cleared tissue and of in vivo perfusion predicts drug uptake and treatment responses in tumours}},
    year = {2018},
    journal = {Nature Biomedical Engineering},
    author = {d’Esposito, Angela and Sweeney, Paul W. and Ali, Morium and Saleh, Magdy and Ramasawmy, Rajiv and Roberts, Thomas A. and Agliardi, Giulia and Desjardins, Adrien and Lythgoe, Mark F. and Pedley, R. Barbara and Shipley, Rebecca and Walker-Samuel, Simon},
    number = {10},
    month = {10},
    pages = {773--787},
    volume = {2},
    publisher = {Nature Publishing Group},
    url = {http://www.nature.com/articles/s41551-018-0306-y},
    doi = {10.1038/s41551-018-0306-y},
    issn = {2157-846X},
    keywords = {Cancer, Computational biophysics, Magnetic resonance imaging, Three, Tumour heterogeneity, dimensional imaging}
}

@article{Shiraishi2006Computer-aidedClassification,
    title = {{Computer-aided diagnostic scheme for the detection of lung nodules on chest radiographs: Localized search method based on anatomical classification}},
    year = {2006},
    journal = {Medical Physics},
    author = {Shiraishi, Junji and Li, Qiang and Suzuki, Kenji and Engelmann, Roger and Doi, Kunio},
    number = {7Part1},
    month = {6},
    pages = {2642--2653},
    volume = {33},
    url = {http://www.ncbi.nlm.nih.gov/pubmed/16898468 http://doi.wiley.com/10.1118/1.2208739},
    doi = {10.1118/1.2208739},
    issn = {00942405},
    pmid = {16898468}
}

@article{Keene2008Confocal/TEMProteins,
    title = {{Confocal/TEM Overlay Microscopy: A Simple Method for Correlating Confocal and Electron Microscopy of Cells Expressing GFP/YFP Fusion Proteins}},
    year = {2008},
    journal = {Microscopy and Microanalysis},
    author = {Keene, Douglas R. and Tufa, Sara F. and Lunstrum, Gregory P. and Holden, Paul and Horton, William A.},
    number = {04},
    month = {8},
    pages = {342--348},
    volume = {14},
    publisher = {Cambridge University Press},
    url = {http://www.journals.cambridge.org/abstract_S1431927608080306},
    doi = {10.1017/S1431927608080306},
    issn = {1431-9276},
    keywords = {Adobe Photoshop, cell culture, confocal transmission overlay (CTO) microscopy, correlative microscopy, method, technique, transmission electron microscopy}
}

@article{Killoran2016ConformationalRecognition.,
    title = {{Conformational characterization of the intrinsically disordered protein Chibby: Interplay between structural elements in target recognition.}},
    year = {2016},
    journal = {Protein science : a publication of the Protein Society},
    author = {Killoran, Ryan C and Sowole, Modupeola A and Halim, Mohammad A and Konermann, Lars and Choy, Wing-Yiu},
    month = {4},
    url = {http://www.ncbi.nlm.nih.gov/pubmed/27082063},
    doi = {10.1002/pro.2936},
    issn = {1469-896X},
    pmid = {27082063}
}

@article{Uversky1997ConformationalConstant,
    title = {{Conformational transitions provoked by organic solvents in beta-lactoglobulin: Can a molten globule like intermediate be induced by the decrease in dielectric constant?}},
    year = {1997},
    journal = {Folding and Design},
    author = {Uversky, V N and Narizhneva, N V and Kirschstein, S O and Winter, S and Lober, G},
    number = {3},
    pages = {163--172},
    volume = {2},
    url = {<Go to ISI>://WOS:A1997XH31800003},
    isbn = {1359-0278},
    doi = {Doi 10.1016/S1359-0278(97)00023-0},
    issn = {1359-0278},
    pmid = {9218954},
    keywords = {8-ans, intermediate states, mechanism, membranes, molten globule, organic solvents, partially folded state, protein, protein folding, retinol-binding, time-resolved fluorescence, trifluoroethanol}
}

@article{Weigert2018Content-AwareMicroscopy,
    title = {{Content-Aware Image Restoration: Pushing the Limits of Fluorescence Microscopy}},
    year = {2018},
    journal = {bioRxiv},
    author = {Weigert, Martin and Schmidt, Uwe and Boothe, Tobias and M{\"{u}}ller, Andreas and Dibrov, Alexandr and Jain, Akanksha and Wilhelm, Benjamin and Schmidt, Deborah and Broaddus, Coleman and Culley, Siân and Rocha-Martins, Maurício and Segovia-Miranda, Fabián and Norden, Caren and Henriques, Ricardo and Zerial, Marino and Solimena, Michele and Rink, Jochen and Tomancak, Pavel and Royer, Loic and Jug, Florian and Myers, Eugene W.},
    month = {7},
    pages = {236463},
    publisher = {Cold Spring Harbor Laboratory},
    url = {https://www.biorxiv.org/content/10.1101/236463v5},
    doi = {10.1101/236463}
}

@article{Gong2013ContinuouslyResolution,
    title = {{Continuously tracing brain-wide long-distance axonal projections in mice at a one-micron voxel resolution}},
    year = {2013},
    journal = {NeuroImage},
    author = {Gong, Hui and Zeng, Shaoqun and Yan, Cheng and Lv, Xiaohua and Yang, Zhongqin and Xu, Tonghui and Feng, Zhao and Ding, Wenxiang and Qi, Xiaoli and Li, Anan and Wu, Jingpeng and Luo, Qingming},
    month = {7},
    pages = {87--98},
    volume = {74},
    publisher = {Academic Press},
    url = {https://www.sciencedirect.com/science/article/pii/S1053811913001250},
    doi = {10.1016/J.NEUROIMAGE.2013.02.005},
    issn = {1053-8119}
}

@article{Gong2013ContinuouslyResolutionb,
    title = {{Continuously tracing brain-wide long-distance axonal projections in mice at a one-micron voxel resolution}},
    year = {2013},
    journal = {NeuroImage},
    author = {Gong, Hui and Zeng, Shaoqun and Yan, Cheng and Lv, Xiaohua and Yang, Zhongqin and Xu, Tonghui and Feng, Zhao and Ding, Wenxiang and Qi, Xiaoli and Li, Anan and Wu, Jingpeng and Luo, Qingming},
    month = {7},
    pages = {87--98},
    volume = {74},
    doi = {10.1016/j.neuroimage.2013.02.005},
    issn = {10538119},
    keywords = {Brain-wide long-distance axonal projection, Fluorescence imaging, Micro-optical sectioning tomography, Mouse brain}
}

@article{Tajbakhsh2016ConvolutionalTuning,
    title = {{Convolutional Neural Networks for Medical Image Analysis: Full Training or Fine Tuning?}},
    year = {2016},
    journal = {IEEE Transactions on Medical Imaging},
    author = {Tajbakhsh, Nima and Shin, Jae Y. and Gurudu, Suryakanth R. and Hurst, R. Todd and Kendall, Christopher B. and Gotway, Michael B. and Liang, Jianming},
    number = {5},
    month = {5},
    pages = {1299--1312},
    volume = {35},
    url = {http://www.ncbi.nlm.nih.gov/pubmed/26978662 http://ieeexplore.ieee.org/document/7426826/},
    doi = {10.1109/TMI.2016.2535302},
    issn = {0278-0062},
    pmid = {26978662}
}

@misc{CoronavirusMedicine,
    title = {{Coronavirus Recovery: Breathing Exercises | Johns Hopkins Medicine}},
    url = {https://www.hopkinsmedicine.org/health/conditions-and-diseases/coronavirus/coronavirus-recovery-breathing-exercises?fbclid=IwAR1--9FyzcgDdSXcIB88I66LCd_wxuvqfbTQTUh2B7mM7iJkRZV_8qFgEY0}
}

@article{Kukulski2011CorrelatedPrecision.,
    title = {{Correlated fluorescence and 3D electron microscopy with high sensitivity and spatial precision.}},
    year = {2011},
    journal = {The Journal of cell biology},
    author = {Kukulski, Wanda and Schorb, Martin and Welsch, Sonja and Picco, Andrea and Kaksonen, Marko and Briggs, John A G},
    number = {1},
    month = {1},
    pages = {111--9},
    volume = {192},
    publisher = {Rockefeller University Press},
    url = {http://www.ncbi.nlm.nih.gov/pubmed/21200030 http://www.pubmedcentral.nih.gov/articlerender.fcgi?artid=PMC3019550},
    doi = {10.1083/jcb.201009037},
    issn = {1540-8140},
    pmid = {21200030}
}

@misc{CouldGuardian,
    title = {{Could microclots help explain the mystery of long Covid? | Resia Pretorius | The Guardian}},
    url = {https://www.theguardian.com/commentisfree/2022/jan/05/long-covid-research-microclots?fbclid=IwAR237Qeb54dcE7YIfZ42rvC4tla7t_bFJrqfogFFxB51SD26gU-bFPYBtvs}
}

@article{Deng2022Cryo-fluorescenceResolution,
    title = {{Cryo-fluorescence micro-optical sectioning tomography for volumetric imaging of various whole organs with subcellular resolution}},
    year = {2022},
    journal = {iScience},
    author = {Deng, Lei and Chen, Jianwei and Li, Yafeng and Han, Yutong and Fan, Guoqing and Yang, Jie and Cao, Dongjian and Lu, Bolin and Ning, Kefu and Nie, Shuo and Zhang, Zoutao and Shen, Dan and Zhang, Yunfei and Fu, Wenbin and Wang, Wei Eric and Wan, Ying and Li, Sha and Feng, Yu Qi and Luo, Qingming and Yuan, Jing},
    number = {8},
    month = {8},
    pages = {104805},
    volume = {25},
    publisher = {Elsevier},
    doi = {10.1016/J.ISCI.2022.104805},
    issn = {2589-0042},
    keywords = {Biological sciences, Natural sciences, Neuroscience, Techniques in neuroscience}
}

@article{Deng2022Cryo-fluorescenceResolutionb,
    title = {{Cryo-fluorescence micro-optical sectioning tomography for volumetric imaging of various whole organs with subcellular resolution}},
    year = {2022},
    journal = {iScience},
    author = {Deng, Lei and Chen, Jianwei and Li, Yafeng and Han, Yutong and Fan, Guoqing and Yang, Jie and Cao, Dongjian and Lu, Bolin and Ning, Kefu and Nie, Shuo and Zhang, Zoutao and Shen, Dan and Zhang, Yunfei and Fu, Wenbin and Wang, Wei Eric and Wan, Ying and Li, Sha and Feng, Yu Qi and Luo, Qingming and Yuan, Jing},
    number = {8},
    month = {8},
    volume = {25},
    publisher = {Elsevier Inc.},
    url = {http://www.cell.com/article/S258900422201077X/fulltext http://www.cell.com/article/S258900422201077X/abstract https://www.cell.com/iscience/abstract/S2589-0042(22)01077-X},
    doi = {10.1016/j.isci.2022.104805},
    issn = {25890042},
    keywords = {Biological sciences, Natural sciences, Neuroscience, Techniques in neuroscience}
}

@misc{KarpathyCS231nRecognition,
    title = {{CS231n Convolutional Neural Networks for Visual Recognition}},
    author = {Karpathy, Andrej},
    url = {http://cs231n.github.io/convolutional-networks/}
}

@inproceedings{Smith2017CyclicalNetworks,
    title = {{Cyclical learning rates for training neural networks}},
    year = {2017},
    booktitle = {Proceedings - 2017 IEEE Winter Conference on Applications of Computer Vision, WACV 2017},
    author = {Smith, Leslie N},
    pages = {464--472},
    url = {www.cs.toronto.edu/},
    isbn = {9781509048229},
    doi = {10.1109/WACV.2017.58},
    arxivId = {1506.01186}
}

@article{Nanci1989CytochemicalIncisor.,
    title = {{Cytochemical and biochemical characterization of glycoproteins in forming and maturing enamel of the rat incisor.}},
    year = {1989},
    journal = {The journal of histochemistry and cytochemistry : official journal of the Histochemistry Society},
    author = {Nanci, A and Ahluwalia, J P and Zalzal, S and Smith, C E},
    number = {11},
    month = {11},
    pages = {1619--33},
    volume = {37},
    publisher = {SAGE PublicationsSage CA: Los Angeles, CA},
    url = {http://www.ncbi.nlm.nih.gov/pubmed/2809173},
    doi = {10.1177/37.11.2809173},
    issn = {0022-1554},
    pmid = {2809173}
}

@article{Rocklin2015Dask:Scheduling,
    title = {{Dask: Parallel Computation with Blocked algorithms and Task Scheduling}},
    year = {2015},
    journal = {SciPy 2015},
    author = {Rocklin, Matthew},
    pages = {126--132},
    publisher = {SciPy},
    url = {https://proceedings.scipy.org/articles/Majora-7b98e3ed-013},
    doi = {10.25080/MAJORA-7B98E3ED-013},
    keywords = {NumPy, parallelism, scheduling}
}

@article{Antoniou2017DataNetworks,
    title = {{Data Augmentation Generative Adversarial Networks}},
    year = {2017},
    author = {Antoniou, Antreas and Storkey, Amos and Edwards, Harrison},
    month = {11},
    url = {http://arxiv.org/abs/1711.04340},
    arxivId = {1711.04340}
}

@article{Sandfort2019DataTasks,
    title = {{Data augmentation using generative adversarial networks (CycleGAN) to improve generalizability in CT segmentation tasks}},
    year = {2019},
    journal = {Scientific Reports},
    author = {Sandfort, Veit and Yan, Ke and Pickhardt, Perry J. and Summers, Ronald M.},
    number = {1},
    month = {12},
    pages = {1--9},
    volume = {9},
    publisher = {Nature Research},
    doi = {10.1038/s41598-019-52737-x},
    issn = {20452322},
    pmid = {31729403},
    keywords = {Diagnostic markers, Image processing}
}

@article{Mohun2013DecipheringMice.,
    title = {{Deciphering the Mechanisms of Developmental Disorders (DMDD): a new programme for phenotyping embryonic lethal mice.}},
    year = {2013},
    journal = {Disease models {\&} mechanisms},
    author = {Mohun, Timothy and Adams, David J and Baldock, Richard and Bhattacharya, Shoumo and Copp, Andrew J and Hemberger, Myriam and Houart, Corinne and Hurles, Matt E and Robertson, Elizabeth and Smith, James C and Weaver, Tom and Weninger, Wolfgang},
    number = {3},
    month = {5},
    pages = {562--6},
    volume = {6},
    publisher = {The Company of Biologists Ltd},
    url = {http://www.ncbi.nlm.nih.gov/pubmed/23519034 http://www.pubmedcentral.nih.gov/articlerender.fcgi?artid=PMC3634640},
    doi = {10.1242/dmm.011957},
    issn = {1754-8411},
    pmid = {23519034}
}

@article{deBoer2022DecreasedSyndrome,
    title = {{Decreased Fatty Acid Oxidation and Altered Lactate Production during Exercise in Patients with Post-acute COVID-19 Syndrome}},
    year = {2022},
    journal = {American Journal of Respiratory and Critical Care Medicine},
    author = {de Boer, Esther and Petrache, Irina and Goldstein, Nir M. and Olin, J. Tod and Keith, Rebecca C. and Modena, Brian and Mohning, Michael P. and Yunt, Zulma X. and San-Mill{\'{a}}n, Inigo and Swigris, Jeffrey J.},
    number = {1},
    month = {1},
    pages = {126--129},
    volume = {205},
    publisher = {American Thoracic Society},
    url = {www.atsjournals.org.},
    doi = {10.1164/RCCM.202108-1903LE/SUPPL{\_}FILE/DISCLOSURES.PDF},
    issn = {15354970},
    pmid = {34665688}
}

@article{Bertinat2022DecreasedPatients,
    title = {{Decreased NO production in endothelial cells exposed to plasma from ME/CFS patients}},
    year = {2022},
    journal = {Vascular Pharmacology},
    author = {Bertinat, Romina and Villalobos-Labra, Roberto and Hofmann, Lidija and Blauensteiner, Jennifer and Sep{\'{u}}lveda, Nuno and Westermeier, Francisco},
    month = {4},
    pages = {106953},
    volume = {143},
    publisher = {Elsevier},
    doi = {10.1016/J.VPH.2022.106953},
    issn = {1537-1891},
    pmid = {35074481},
    keywords = {Endothelial dysfunction, G protein-coupled receptors, ME/CFS, Nitric oxide, Tyrosine kinase receptors, eNOS}
}

@article{Kruger2013DedicatedImaging,
    title = {{Dedicated 3D photoacoustic breast imaging}},
    year = {2013},
    journal = {Medical Physics},
    author = {Kruger, Robert A. and Kuzmiak, Cherie M. and Lam, Richard B. and Reinecke, Daniel R. and Del Rio, Stephen P. and Steed, Doreen},
    number = {11},
    volume = {40},
    publisher = {John Wiley and Sons Ltd},
    doi = {10.1118/1.4824317},
    issn = {00942405},
    keywords = {breast, cancer, mammography, photoacoustic, ultrasound tomography}
}

@article{Truong2011DeepMicroscopy,
    title = {{Deep and fast live imaging with two-photon scanned light-sheet microscopy}},
    year = {2011},
    journal = {Nature Methods},
    author = {Truong, Thai V and Supatto, Willy and Koos, David S and Choi, John M and Fraser, Scott E},
    number = {9},
    month = {9},
    pages = {757--760},
    volume = {8},
    publisher = {Nature Publishing Group},
    url = {http://www.nature.com/articles/nmeth.1652},
    doi = {10.1038/nmeth.1652},
    issn = {1548-7091},
    keywords = {Cell biology, Light, sheet microscopy}
}

@article{Shin2016DeepLearning.,
    title = {{Deep Convolutional Neural Networks for Computer-Aided Detection: CNN Architectures, Dataset Characteristics and Transfer Learning.}},
    year = {2016},
    journal = {IEEE transactions on medical imaging},
    author = {Shin, Hoo-Chang and Roth, Holger R and Gao, Mingchen and Lu, Le and Xu, Ziyue and Nogues, Isabella and Yao, Jianhua and Mollura, Daniel and Summers, Ronald M},
    number = {5},
    pages = {1285--98},
    volume = {35},
    publisher = {NIH Public Access},
    url = {http://www.ncbi.nlm.nih.gov/pubmed/26886976 http://www.pubmedcentral.nih.gov/articlerender.fcgi?artid=PMC4890616},
    doi = {10.1109/TMI.2016.2528162},
    issn = {1558-254X},
    pmid = {26886976}
}

@misc{RizwanIHaque2020DeepSegmentation,
    title = {{Deep learning approaches to biomedical image segmentation}},
    year = {2020},
    booktitle = {Informatics in Medicine Unlocked},
    author = {Rizwan I Haque, Intisar and Neubert, Jeremiah},
    month = {1},
    pages = {100297},
    volume = {18},
    publisher = {Elsevier Ltd},
    doi = {10.1016/j.imu.2020.100297},
    issn = {23529148},
    keywords = {Biomedical images, Deep learning, Image segmentation, Machine learning}
}

@article{Shen2017DeepAnalysis,
    title = {{Deep Learning in Medical Image Analysis}},
    year = {2017},
    journal = {Annual review of biomedical engineering},
    author = {Shen, Dinggang and Wu, Guorong and Suk, Heung Il},
    month = {6},
    pages = {221},
    volume = {19},
    publisher = {NIH Public Access},
    url = {/pmc/articles/PMC5479722/ /pmc/articles/PMC5479722/?report=abstract https://www.ncbi.nlm.nih.gov/pmc/articles/PMC5479722/},
    doi = {10.1146/ANNUREV-BIOENG-071516-044442},
    issn = {15454274},
    pmid = {28301734},
    keywords = {Deep learning, Medical image analysis, Unsupervised feature learning}
}

@article{Zhao2022DeepSegmentation,
    title = {{Deep Learning-Based Optical-Resolution Photoacoustic Microscopy for In Vivo 3D Microvasculature Imaging and Segmentation}},
    year = {2022},
    journal = {Advanced Intelligent Systems},
    author = {Zhao, Huangxuan and Huang, Jia and Zhou, Qiang and Chen, Ningbo and Liu, Liangjian and Wang, Xinggang and Wang, Tao and Chen, Leqing and Liu, Chengbo and Zheng, Chuansheng and Yang, Fan},
    number = {9},
    month = {9},
    pages = {2200004},
    volume = {4},
    publisher = {John Wiley {\&} Sons, Ltd},
    url = {https://onlinelibrary.wiley.com/doi/full/10.1002/aisy.202200004 https://onlinelibrary.wiley.com/doi/abs/10.1002/aisy.202200004 https://onlinelibrary.wiley.com/doi/10.1002/aisy.202200004},
    doi = {10.1002/AISY.202200004},
    issn = {2640-4567},
    keywords = {deep learning, endogenous and exogenous imaging, microvasculature imaging, optical, resolution photoacoustic microscopy}
}

@article{Yang2024DeepTissues,
    title = {{Deep learning-based vessel extraction in 3D confocal microscope images of cleared human glioma tissues}},
    year = {2024},
    journal = {Biomedical Optics Express, Vol. 15, Issue 4, pp. 2498-2516},
    author = {Yang, Xiaodu and Yang, Xiaodu and Yang, Xiaodu and He, Dian and He, Dian and Li, Yu and Li, Yu and Li, Yu and Li, Chenyang and Li, Chenyang and Wang, Xinyue and Wang, Xinyue and Zhu, Xingzheng and Zhu, Xingzheng and Sun, Haitao and Sun, Haitao and Sun, Haitao and Sun, Haitao and Xu, Yingying and Xu, Yingying and Xu, Yingying and Xu, Yingying},
    number = {4},
    month = {4},
    pages = {2498--2516},
    volume = {15},
    publisher = {Optica Publishing Group},
    url = {https://opg.optica.org/viewmedia.cfm?uri=boe-15-4-2498&seq=0&html=true https://opg.optica.org/abstract.cfm?uri=boe-15-4-2498 https://opg.optica.org/boe/abstract.cfm?uri=boe-15-4-2498},
    doi = {10.1364/BOE.516541},
    issn = {2156-7085},
    keywords = {Confocal microscopy, Deep learning, Imaging techniques, Machine learning, Neural networks, Optical imaging}
}

@article{Yang2024DeepTissuesb,
    title = {{Deep learning-based vessel extraction in 3D confocal microscope images of cleared human glioma tissues}},
    year = {2024},
    journal = {Biomedical Optics Express, Vol. 15, Issue 4, pp. 2498-2516},
    author = {Yang, Xiaodu and Yang, Xiaodu and Yang, Xiaodu and He, Dian and He, Dian and Li, Yu and Li, Yu and Li, Yu and Li, Chenyang and Li, Chenyang and Wang, Xinyue and Wang, Xinyue and Zhu, Xingzheng and Zhu, Xingzheng and Sun, Haitao and Sun, Haitao and Sun, Haitao and Sun, Haitao and Xu, Yingying and Xu, Yingying and Xu, Yingying and Xu, Yingying},
    number = {4},
    month = {4},
    pages = {2498--2516},
    volume = {15},
    publisher = {Optica Publishing Group},
    url = {https://opg.optica.org/viewmedia.cfm?uri=boe-15-4-2498&seq=0&html=true https://opg.optica.org/abstract.cfm?uri=boe-15-4-2498 https://opg.optica.org/boe/abstract.cfm?uri=boe-15-4-2498},
    doi = {10.1364/BOE.516541},
    issn = {2156-7085},
    keywords = {Confocal microscopy, Deep learning, Imaging techniques, Machine learning, Neural networks, Optical imaging}
}

@article{Kheradpisheh2016DeepRecognition.,
    title = {{Deep Networks Can Resemble Human Feed-forward Vision in Invariant Object Recognition.}},
    year = {2016},
    journal = {Scientific reports},
    author = {Kheradpisheh, Saeed Reza and Ghodrati, Masoud and Ganjtabesh, Mohammad and Masquelier, Timothée},
    pages = {32672},
    volume = {6},
    publisher = {Nature Publishing Group},
    url = {http://www.ncbi.nlm.nih.gov/pubmed/27601096 http://www.pubmedcentral.nih.gov/articlerender.fcgi?artid=PMC5013454},
    doi = {10.1038/srep32672},
    issn = {2045-2322},
    pmid = {27601096}
}

@inproceedings{He2016DeepRecognition,
    title = {{Deep residual learning for image recognition}},
    year = {2016},
    booktitle = {Proceedings of the IEEE Computer Society Conference on Computer Vision and Pattern Recognition},
    author = {He, Kaiming and Zhang, Xiangyu and Ren, Shaoqing and Sun, Jian},
    month = {12},
    pages = {770--778},
    volume = {2016-December},
    publisher = {IEEE Computer Society},
    url = {http://image-net.org/challenges/LSVRC/2015/},
    isbn = {9781467388504},
    doi = {10.1109/CVPR.2016.90},
    issn = {10636919},
    arxivId = {1512.03385}
}

@inproceedings{Maninis2016DeepUnderstanding,
    title = {{Deep retinal image understanding}},
    year = {2016},
    booktitle = {Lecture Notes in Computer Science (including subseries Lecture Notes in Artificial Intelligence and Lecture Notes in Bioinformatics)},
    author = {Maninis, Kevis Kokitsi and Pont-Tuset, Jordi and Arbel{\'{a}}ez, Pablo and Van Gool, Luc},
    month = {10},
    pages = {140--148},
    volume = {9901 LNCS},
    publisher = {Springer, Cham},
    url = {http://link.springer.com/10.1007/978-3-319-46723-8_17},
    isbn = {9783319467221},
    doi = {10.1007/978-3-319-46723-8{\_}17},
    issn = {16113349},
    arxivId = {1609.01103},
    keywords = {Convolutional neural networks, Deep learning, Optic disc segmentation, Retinal image understanding, Retinal vessel segmentation}
}

@article{AsgariTaghanaki2021DeepReview,
    title = {{Deep semantic segmentation of natural and medical images: a review}},
    year = {2021},
    journal = {Artificial Intelligence Review},
    author = {Asgari Taghanaki, Saeid and Abhishek, Kumar and Cohen, Joseph Paul and Cohen-Adad, Julien and Hamarneh, Ghassan},
    number = {1},
    month = {1},
    pages = {137--178},
    volume = {54},
    publisher = {Springer Science and Business Media B.V.},
    url = {https://doi.org/10.1007/s10462-020-09854-1},
    doi = {10.1007/s10462-020-09854-1},
    issn = {15737462},
    arxivId = {1910.07655},
    keywords = {Deep learning, Semantic image segmentation}
}

@techreport{YeonShin2018DeepConnectivity,
    title = {{Deep Vessel Segmentation By Learning Graphical Connectivity}},
    year = {2018},
    author = {Yeon Shin, Seung and Lee, Soochahn and Dong Yun, Il and Mu Lee, Kyoung},
    url = {https://arxiv.org/pdf/1806.02279.pdf},
    arxivId = {1806.02279v1},
    keywords = {CNN, Vessel segmentation, X-ray angiography, coronary artery, deep learning, graph convolu-tional network, retinal image}
}

@article{Shin2019DeepConnectivity,
    title = {{Deep vessel segmentation by learning graphical connectivity}},
    year = {2019},
    journal = {Medical Image Analysis},
    author = {Shin, Seung Yeon and Lee, Soochahn and Yun, Il Dong and Lee, Kyoung Mu},
    month = {12},
    pages = {101556},
    volume = {58},
    publisher = {Elsevier},
    doi = {10.1016/j.media.2019.101556},
    issn = {13618423},
    pmid = {31536906},
    arxivId = {1806.02279},
    keywords = {Convolutional neural network, Graph neural network, Vessel graph network, Vessel segmentation}
}

@article{Shin2019DeepConnectivityb,
    title = {{Deep vessel segmentation by learning graphical connectivity}},
    year = {2019},
    journal = {Medical Image Analysis},
    author = {Shin, Seung Yeon and Lee, Soochahn and Yun, Il Dong and Lee, Kyoung Mu},
    month = {12},
    pages = {101556},
    volume = {58},
    publisher = {Elsevier},
    doi = {10.1016/J.MEDIA.2019.101556},
    issn = {1361-8415},
    pmid = {31536906},
    arxivId = {1806.02279},
    keywords = {Convolutional neural network, Graph neural network, Vessel graph network, Vessel segmentation}
}

@inproceedings{Wu2016DeepLearning,
    title = {{Deep vessel tracking: A generalized probabilistic approach via deep learning}},
    year = {2016},
    booktitle = {Proceedings - International Symposium on Biomedical Imaging},
    author = {Wu, Aaron and Xu, Ziyue and Gao, Mingchen and Buty, Mario and Mollura, Daniel J.},
    month = {4},
    pages = {1363--1367},
    volume = {2016-June},
    publisher = {IEEE},
    url = {http://ieeexplore.ieee.org/document/7493520/},
    isbn = {9781479923502},
    doi = {10.1109/ISBI.2016.7493520},
    issn = {19458452},
    keywords = {Deep Learning, Generalized Probabilistic Tracking, Nearest Neighbor Search, Principal Component Analysis, Vascular Structure}
}

@inproceedings{Wu2016DeepLearningb,
    title = {{Deep vessel tracking: A generalized probabilistic approach via deep learning}},
    year = {2016},
    booktitle = {2016 IEEE 13th International Symposium on Biomedical Imaging (ISBI)},
    author = {Wu, Aaron and Xu, Ziyue and Gao, Mingchen and Buty, Mario and Mollura, Daniel J.},
    month = {4},
    pages = {1363--1367},
    publisher = {IEEE},
    url = {http://ieeexplore.ieee.org/document/7493520/},
    isbn = {978-1-4799-2349-6},
    doi = {10.1109/ISBI.2016.7493520}
}

@article{Ning2020Deep-learning-basedResolution,
    title = {{Deep-learning-based whole-brain imaging at single-neuron resolution}},
    year = {2020},
    journal = {Biomedical Optics Express, Vol. 11, Issue 7, pp. 3567-3584},
    author = {Ning, Kefu and Ning, Kefu and Zhang, Xiaoyu and Zhang, Xiaoyu and Gao, Xuefei and Gao, Xuefei and Jiang, Tao and Wang, He and Chen, Siqi and Li, Anan and Li, Anan and Yuan, Jing and Yuan, Jing},
    number = {7},
    month = {7},
    pages = {3567--3584},
    volume = {11},
    publisher = {Optica Publishing Group},
    url = {https://opg.optica.org/viewmedia.cfm?uri=boe-11-7-3567&seq=0&html=true https://opg.optica.org/abstract.cfm?uri=boe-11-7-3567 https://opg.optica.org/boe/abstract.cfm?uri=boe-11-7-3567},
    doi = {10.1364/BOE.393081},
    issn = {2156-7085},
    keywords = {Image quality, Imaging techniques, Medical imaging, Optical imaging, Three dimensional imaging, Two photon imaging}
}

@article{Gomez-de-Mariscal2021DeepImageJ:ImageJ,
    title = {{DeepImageJ: A user-friendly environment to run deep learning models in ImageJ}},
    year = {2021},
    journal = {Nature Methods 2021 18:10},
    author = {G{\'{o}}mez-de-Mariscal, Estibaliz and Garc{\'{i}}a-L{\'{o}}pez-de-Haro, Carlos and Ouyang, Wei and Donati, Laurène and Lundberg, Emma and Unser, Michael and Mu{\~{n}}oz-Barrutia, Arrate and Sage, Daniel},
    number = {10},
    month = {9},
    pages = {1192--1195},
    volume = {18},
    publisher = {Nature Publishing Group},
    url = {https://www.nature.com/articles/s41592-021-01262-9},
    doi = {10.1038/s41592-021-01262-9},
    issn = {1548-7105},
    pmid = {34594030},
    keywords = {Image processing, Software}
}

@article{Tetteh2020DeepVesselNet:Volumes,
    title = {{DeepVesselNet: Vessel Segmentation, Centerline Prediction, and Bifurcation Detection in 3-D Angiographic Volumes}},
    year = {2020},
    journal = {Frontiers in Neuroscience},
    author = {Tetteh, Giles and Efremov, Velizar and Forkert, Nils D. and Schneider, Matthias and Kirschke, Jan and Weber, Bruno and Zimmer, Claus and Piraud, Marie and Menze, Björn H.},
    month = {12},
    pages = {1285},
    volume = {14},
    publisher = {Frontiers Media S.A.},
    doi = {10.3389/fnins.2020.592352},
    issn = {1662453X},
    arxivId = {1803.09340},
    keywords = {bifurcation, centerline, class balancing, cross-hair filters, deepvesselnet, vascular network, vascular tree, vessel segmentation}
}

@article{Tetteh2020DeepVesselNet:Volumesb,
    title = {{DeepVesselNet: Vessel Segmentation, Centerline Prediction, and Bifurcation Detection in 3-D Angiographic Volumes}},
    year = {2020},
    journal = {Frontiers in Neuroscience},
    author = {Tetteh, Giles and Efremov, Velizar and Forkert, Nils D and Schneider, Matthias and Kirschke, Jan and Weber, Bruno and Zimmer, Claus and Piraud, Marie and Menze, Björn H},
    pages = {592352},
    volume = {14},
    url = {www.frontiersin.org},
    doi = {10.3389/fnins.2020.592352},
    issn = {1662453X},
    arxivId = {1803.09340},
    keywords = {bifurcation, centerline, class balancing, cross-hair filters, deepvesselnet, vascular network, vascular tree, vessel segmentation}
}

@misc{DefinitionInstitute,
    title = {{Definition of tumor microenvironment - NCI Dictionary of Cancer Terms - National Cancer Institute}},
    url = {https://www.cancer.gov/publications/dictionaries/cancer-terms/def/tumor-microenvironment}
}

@article{Ngai2023DelineatingFormulation,
    title = {{Delineating the tumour microenvironment response to a lipid nanoparticle formulation}},
    year = {2023},
    journal = {Journal of Controlled Release},
    author = {Ngai, Jessica and MacMillan, Presley and Kingston, Benjamin R. and Lin, Zachary P. and Ouyang, Ben and Chan, Warren C.W.},
    month = {1},
    pages = {988--1001},
    volume = {353},
    publisher = {Elsevier},
    doi = {10.1016/j.jconrel.2022.12.021},
    issn = {18734995},
    pmid = {36516899},
    keywords = {Cancer, Cytodistribution, Doxil, Doxorubicin, Flow cytometry, Liposomes}
}

@techreport{HeDelvingClassification,
    title = {{Delving Deep into Rectifiers: Surpassing Human-Level Performance on ImageNet Classification}},
    author = {He, Kaiming and Zhang, Xiangyu and Ren, Shaoqing and Sun, Jian},
    arxivId = {1502.01852v1}
}

@article{Milne1998DeterminantsC.,
    title = {{Determinants of protein hydrogen exchange studied in equine cytochrome c.}},
    year = {1998},
    journal = {Protein science : a publication of the Protein Society},
    author = {Milne, J S and Mayne, L and Roder, H and Wand, a J and Englander, S W},
    number = {3},
    pages = {739--745},
    volume = {7},
    isbn = {0961-8368},
    doi = {10.1002/pro.5560070323},
    issn = {0961-8368},
    pmid = {9541406},
    keywords = {and folding, cytochrome c, energet-, englander et, hx, hydrogen exchange, ics, interactions, now pro-, of information on protein, protein dynamics, proton exchange, structure, the measurement of protein, vides a major source}
}

@article{Zhang1993DeterminationElucidation,
    title = {{Determination of amide hydrogen exchange by mass spectrometry: A new tool for protein structure elucidation}},
    year = {1993},
    journal = {Protein Science},
    author = {Zhang, Zhongqi and Smith, David L},
    pages = {522--531},
    volume = {2},
    keywords = {cytochrome c, dergo isotopic exchange depend, hydrogen exchange, mass spectrometry, on whether they are, par-, peptide amide protons in, proteins, proteins u n -, the rates at which}
}

@article{Morawski2017DevelopingHistology,
    title = {{Developing 3D microscopy with CLARITY on human brain tissue: Towards a tool for informing and validating MRI-based histology}},
    year = {2017},
    journal = {NeuroImage},
    author = {Morawski, Markus and Kirilina, Evgeniya and Scherf, Nico and J{\"{a}}ger, Carsten and Reimann, Katja and Trampel, Robert and Gavriilidis, Filippos and Geyer, Stefan and Biedermann, Bernd and Arendt, Thomas and Weiskopf, Nikolaus},
    month = {11},
    publisher = {Academic Press},
    url = {https://www.sciencedirect.com/science/article/pii/S1053811917310066?_rdoc=1&_fmt=high&_origin=gateway&_docanchor=&md5=b8429449ccfc9c30159a5f9aeaa92ffb&dgcid=raven_sd_recommender_email},
    doi = {10.1016/J.NEUROIMAGE.2017.11.060},
    issn = {1053-8119}
}

@article{Morawski2018DevelopingHistology,
    title = {{Developing 3D microscopy with CLARITY on human brain tissue: Towards a tool for informing and validating MRI-based histology}},
    year = {2018},
    journal = {NeuroImage},
    author = {Morawski, Markus and Kirilina, Evgeniya and Scherf, Nico and J{\"{a}}ger, Carsten and Reimann, Katja and Trampel, Robert and Gavriilidis, Filippos and Geyer, Stefan and Biedermann, Bernd and Arendt, Thomas and Weiskopf, Nikolaus},
    month = {11},
    pages = {417--428},
    volume = {182},
    publisher = {Academic Press Inc.},
    doi = {10.1016/j.neuroimage.2017.11.060},
    issn = {10959572}
}

@article{Knutson2016DevelopmentCancer.,
    title = {{Development and Evaluation of a Fluorescent Antibody-Drug Conjugate for Molecular Imaging and Targeted Therapy of Pancreatic Cancer.}},
    year = {2016},
    journal = {PloS one},
    author = {Knutson, Steve and Raja, Erum and Bomgarden, Ryan and Nlend, Marie and Chen, Aoshuang and Kalyanasundaram, Ramaswamy and Desai, Surbhi},
    number = {6},
    pages = {e0157762},
    volume = {11},
    publisher = {Public Library of Science},
    url = {http://www.ncbi.nlm.nih.gov/pubmed/27336622 http://www.pubmedcentral.nih.gov/articlerender.fcgi?artid=PMC4918962},
    doi = {10.1371/journal.pone.0157762},
    issn = {1932-6203},
    pmid = {27336622}
}

@article{Yang2013DevelopmentTissues,
    title = {{Development of a Plastic Embedding Method for Large-Volume and Fluorescent-Protein-Expressing Tissues}},
    year = {2013},
    journal = {PLoS ONE},
    author = {Yang, Zhongqin and Hu, Bihe and Zhang, Yuhui and Luo, Qingming and Gong, Hui},
    editor = {Sato, Makoto},
    number = {4},
    month = {4},
    pages = {e60877},
    volume = {8},
    publisher = {Public Library of Science},
    url = {http://dx.plos.org/10.1371/journal.pone.0060877},
    doi = {10.1371/journal.pone.0060877},
    issn = {1932-6203}
}

@article{Yang2013DevelopmentTissuesb,
    title = {{Development of a Plastic Embedding Method for Large-Volume and Fluorescent-Protein-Expressing Tissues}},
    year = {2013},
    journal = {PLoS ONE},
    author = {Yang, Zhongqin and Hu, Bihe and Zhang, Yuhui and Luo, Qingming and Gong, Hui},
    editor = {Sato, Makoto},
    number = {4},
    month = {4},
    pages = {e60877},
    volume = {8},
    publisher = {Public Library of Science},
    url = {http://dx.plos.org/10.1371/journal.pone.0060877},
    doi = {10.1371/journal.pone.0060877},
    issn = {1932-6203}
}

@article{Schulman1995Different-Lactalbumin,
    title = {{Different Subdomains are Most Protected From Hydrogen Exchange in the Molten Globule and Native States of Human {$\alpha$}-Lactalbumin}},
    year = {1995},
    journal = {Journal of Molecular Biology},
    author = {Schulman, Brenda A and Redfield, Christina and Peng, Zheng-yu and Dobson, Christopher M and Kim, Peter S},
    number = {5},
    pages = {651--657},
    volume = {253},
    url = {http://www.sciencedirect.com/science/article/pii/S0022283685705797},
    isbn = {0022-2836},
    doi = {http://dx.doi.org/10.1006/jmbi.1995.0579},
    issn = {0022-2836},
    pmid = {7473740},
    keywords = {hydrogen exchange, molten globule, protein folding, subdomain, {$\alpha$}-lactalbumin}
}

@article{Chan2005DifferentialNeovascularization,
    title = {{Differential expression of pro- and antiangiogenic factors in mouse strain-dependent hypoxia-induced retinal neovascularization}},
    year = {2005},
    journal = {Laboratory Investigation},
    author = {Chan, Candy K. and Pham, Lucia N. and Zhou, Jiehao and Spee, Christine and Ryan, Stephen J. and Hinton, David R.},
    number = {6},
    month = {6},
    pages = {721--733},
    volume = {85},
    doi = {10.1038/LABINVEST.3700277},
    keywords = {Angiogenesis, Hypoxia, PEDF, Thrombospondin-1, VEGF}
}

@article{Li2008DirectDiI,
    title = {{Direct labeling and visualization of blood vessels with lipophilic carbocyanine dye DiI}},
    year = {2008},
    journal = {Nature Protocols},
    author = {Li, Yiwen and Song, Ying and Zhao, Lian and Gaidosh, Gabriel and Laties, Alan M and Wen, Rong},
    number = {11},
    pages = {1703--1708},
    volume = {3},
    url = {https://www.ncbi.nlm.nih.gov/pmc/articles/PMC2811090/pdf/nihms-167320.pdf},
    doi = {10.1038/nprot.2008.172},
    issn = {17542189}
}

@article{Gasparre2007DisruptiveTumors,
    title = {{Disruptive mitochondrial DNA mutations in complex I subunits are markers of oncocytic phenotype in thyroid tumors}},
    year = {2007},
    journal = {Proceedings of the National Academy of Sciences of the United States of America},
    author = {Gasparre, Giuseppe and Porcelli, Anna Maria and Bonora, Elena and Pennisi, Lucia Fiammetta and Toller, Matteo and Iommarini, Luisa and Ghelli, Anna and Moretti, Massimo and Betts, Christine M. and Martinelli, Giuseppe Nicola and Ceroni, Alberto Rinaldi and Curcio, Francesco and Carelli, Valerio and Rugolo, Michela and Tallini, Giovanni and Romeo, Giovanni},
    number = {21},
    month = {5},
    pages = {9001--9006},
    volume = {104},
    publisher = {National Academy of Sciences},
    doi = {10.1073/pnas.0703056104},
    issn = {00278424},
    keywords = {Damaging mutation, Heteroplasmy, Homoplasmy, Microenvironment, Oncocytic tumors}
}

@misc{DoesPatients,
    title = {{Does exercise help or hurt long Covid patients?}},
    url = {https://www.advisory.com/daily-briefing/2022/02/15/long-covid-exercise?fbclid=IwAR0sczqBk5QoGn9OJT0Q-cvmkkfk_kE71Qy3bcJocV0ly83SJ54D58HEVh8}
}

@techreport{SmithDONTSIZE,
    title = {{DON'T DECAY THE LEARNING RATE, INCREASE THE BATCH SIZE}},
    author = {Smith, Samuel L and Kindermans, Pieter-Jan and Ying, Chris and Le Google Brain, Quoc V},
    arxivId = {1711.00489v2}
}

@article{Holmgren1995DormancySuppression,
    title = {{Dormancy of micrometastases: Balanced proliferation and apoptosis in the presence of angiogenesis suppression}},
    year = {1995},
    journal = {Nature Medicine},
    author = {Holmgren, Lars and O'reilly, Michael S. and Folkman, Judah},
    number = {2},
    pages = {149--153},
    volume = {1},
    publisher = {Nat Med},
    url = {https://pubmed.ncbi.nlm.nih.gov/7585012/},
    doi = {10.1038/nm0295-149},
    issn = {1546170X},
    pmid = {7585012},
    keywords = {Animals, Antibiotics, Antineoplastic / pharmacology, Antineoplastic / therapeutic use, Apoptosis*, Carcinoma, Cell Division / drug effects, Cultured, Cyclohexanes, Fibrosarcoma / drug therapy, Fibrosarcoma / pathology, Fibrosarcoma / secondary, Fibrosarcoma / surgery, Inbred C57BL, J Folkman, L Holmgren, Lewis Lung / drug therapy, Lewis Lung / pathology, Lewis Lung / secondary, Lewis Lung / surgery, Lung / pathology, Lung Neoplasms / blood supply, Lung Neoplasms / drug therapy, Lung Neoplasms / pathology*, Lung Neoplasms / secondary*, M S O'Reilly, MEDLINE, Male, Mice, NCBI, NIH, NLM, National Center for Biotechnology Information, National Institutes of Health, National Library of Medicine, Neoplasm Metastasis / pathology*, Neovascularization, Non-U.S. Gov't, O-(Chloroacetylcarbamoyl)fumagillol, Organ Size, Pathologic / physiopathology*, Proliferating Cell Nuclear Antigen / analysis, PubMed Abstract, Research Support, S Phase, Sesquiterpenes / pharmacology, Sesquiterpenes / therapeutic use, Tumor Cells, doi:10.1038/nm0295-149, pmid:7585012}
}

@article{Barenholz2012Doxil--theLearned,
    title = {{Doxil{\textregistered}--the first FDA-approved nano-drug: lessons learned}},
    year = {2012},
    journal = {Journal of controlled release : official journal of the Controlled Release Society},
    author = {Barenholz, Yechezkel},
    number = {2},
    month = {6},
    pages = {117--134},
    volume = {160},
    publisher = {J Control Release},
    url = {https://pubmed.ncbi.nlm.nih.gov/22484195/},
    doi = {10.1016/J.JCONREL.2012.03.020},
    issn = {1873-4995},
    pmid = {22484195},
    keywords = {Antibiotics, Antineoplastic / administration {\&} dosage*, Antineoplastic / pharmacokinetics, Chemistry, Delayed-Action Preparations, Doxorubicin / administration {\&} dosage*, Doxorubicin / pharmacokinetics, Drug Approval, Drug Carriers / chemistry*, Drug Compounding, Drug Design*, Extramural, Humans, Liposomes, MEDLINE, N.I.H., NCBI, NIH, NLM, Nanoparticles / chemistry*, National Center for Biotechnology Information, National Institutes of Health, National Library of Medicine, Non-U.S. Gov't, Pharmaceutical, PubMed Abstract, Research Support, Review, Solubility, United States, United States Food and Drug Administration, Yechezkel Barenholz, doi:10.1016/j.jconrel.2012.03.020, pmid:22484195}
}

@article{Srivastava2014Dropout:Overfitting,
    title = {{Dropout: A Simple Way to Prevent Neural Networks from Overfitting}},
    year = {2014},
    journal = {Journal of Machine Learning Research},
    author = {Srivastava, Nitish and Hinton, Geoffrey and Krizhevsky, Alex and Sutskever, Ilya and Salakhutdinov, Ruslan},
    pages = {1929--1958},
    volume = {15},
    url = {http://jmlr.org/papers/v15/srivastava14a.html}
}

@article{Cooney2006DrugDelivery,
    title = {{Drug Insight: vascular disrupting agents and angiogenesis—novel approaches for drug delivery}},
    year = {2006},
    journal = {Nature Clinical Practice Oncology 2006 3:12},
    author = {Cooney, Matthew M. and van Heeckeren, Willem and Bhakta, Shyam and Ortiz, Jose and Remick, Scot C.},
    number = {12},
    month = {12},
    pages = {682--692},
    volume = {3},
    publisher = {Nature Publishing Group},
    url = {https://www.nature.com/articles/ncponc0663},
    doi = {10.1038/ncponc0663},
    issn = {1743-4262},
    pmid = {17139319},
    keywords = {Medicine/Public Health, Oncology, general}
}

@article{Charrois2004DrugCancer,
    title = {{Drug release rate influences the pharmacokinetics, biodistribution, therapeutic activity, and toxicity of pegylated liposomal doxorubicin formulations in murine breast cancer}},
    year = {2004},
    journal = {Biochimica et Biophysica Acta (BBA) - Biomembranes},
    author = {Charrois, Gregory J.R. and Allen, Theresa M.},
    number = {1-2},
    month = {5},
    pages = {167--177},
    volume = {1663},
    publisher = {Elsevier},
    doi = {10.1016/J.BBAMEM.2004.03.006},
    issn = {0005-2736},
    pmid = {15157619},
    keywords = {Biodistribution, Breast cancer, CHOL, Cmax, DMPC, DOPC, DSPC, Drug release rate, Pegylated liposomal doxorubicin, Pharmacokinetic, cholesterol, dimyristoylphosphatidylcholine, dioleoylphosphatidylcholine, maximal tissue concentration}
}

@article{Charrois2004DrugCancerb,
    title = {{Drug release rate influences the pharmacokinetics, biodistribution, therapeutic activity, and toxicity of pegylated liposomal doxorubicin formulations in murine breast cancer}},
    year = {2004},
    journal = {Biochimica et Biophysica Acta (BBA) - Biomembranes},
    author = {Charrois, Gregory J.R. and Allen, Theresa M.},
    number = {1-2},
    month = {5},
    pages = {167--177},
    volume = {1663},
    publisher = {Elsevier},
    doi = {10.1016/J.BBAMEM.2004.03.006},
    issn = {0005-2736},
    pmid = {15157619},
    keywords = {Biodistribution, Breast cancer, CHOL, Cmax, DMPC, DOPC, DSPC, Drug release rate, Pegylated liposomal doxorubicin, Pharmacokinetic, cholesterol, dimyristoylphosphatidylcholine, dioleoylphosphatidylcholine, maximal tissue concentration}
}

@article{Tredan2007DrugMicroenvironment,
    title = {{Drug Resistance and the Solid Tumor Microenvironment}},
    year = {2007},
    journal = {JNCI Journal of the National Cancer Institute},
    author = {Tredan, O. and Galmarini, C. M. and Patel, K. and Tannock, I. F.},
    number = {19},
    month = {10},
    pages = {1441--1454},
    volume = {99},
    publisher = {Oxford University Press},
    url = {https://academic.oup.com/jnci/article-lookup/doi/10.1093/jnci/djm135},
    doi = {10.1093/jnci/djm135},
    issn = {0027-8874},
    keywords = {antineoplastic agents, cell proliferation, chemotherapy regimen, drug distribution, drug resistance, hypoxia, neoplasms, solid tumour, tumor cells, tumor microenvironment, tumor vasculature}
}

@article{Han2013DualCarrier,
    title = {{Dual Functional Gd(III)-DOTA Liposomes for Cancer Therapy and Diagnosis as a Theragnostic Carrier}},
    year = {2013},
    journal = {Bulletin of The Korean Chemical Society},
    author = {Han, Hee Dong and Jung, Suk Hyun and Seong, Hasoo and Cho, Sun Hang and Shin, Byung Cheol},
    number = {1},
    month = {1},
    pages = {154--158},
    volume = {34},
    doi = {10.5012/BKCS.2013.34.1.154},
    issn = {02532964},
    keywords = {Contrast agent, Doxorubicin, Liposome, Ultrasound sensitivity}
}

@article{C2010DynamicAngiogenesis,
    title = {{Dynamic contrast enhanced (DCE) magnetic resonance imaging (MRI) of atherosclerotic plaque angiogenesis}},
    year = {2010},
    journal = {Angiogenesis},
    author = {C, Calcagno and V, Mani and S, Ramachandran and ZA, Fayad},
    number = {2},
    month = {6},
    pages = {87--99},
    volume = {13},
    publisher = {Angiogenesis},
    url = {https://pubmed.ncbi.nlm.nih.gov/20526859/},
    doi = {10.1007/S10456-010-9172-2},
    issn = {1573-7209},
    pmid = {20526859},
    keywords = {Animals, Atherosclerosis / complications*, Atherosclerosis / pathology*, Claudia Calcagno, Contrast Media*, Humans, MEDLINE, Magnetic Resonance Imaging / methods*, Molecular Imaging, NCBI, NIH, NLM, National Center for Biotechnology Information, National Institutes of Health, National Library of Medicine, Neovascularization, Pathologic / complications*, Pathologic / diagnosis*, PubMed Abstract, Review, Venkatesh Mani, Zahi A Fayad, doi:10.1007/s10456-010-9172-2, pmid:20526859}
}

@article{Padhani2002DynamicDirections,
    title = {{Dynamic contrast-enhanced MRI in clinical oncology: Current status and future directions}},
    year = {2002},
    journal = {Journal of Magnetic Resonance Imaging},
    author = {Padhani, Anwar R.},
    number = {4},
    month = {10},
    pages = {407--422},
    volume = {16},
    publisher = {John Wiley {\&} Sons, Ltd},
    url = {https://onlinelibrary.wiley.com/doi/full/10.1002/jmri.10176 https://onlinelibrary.wiley.com/doi/abs/10.1002/jmri.10176 https://onlinelibrary.wiley.com/doi/10.1002/jmri.10176},
    doi = {10.1002/JMRI.10176},
    issn = {1522-2586},
    keywords = {angiogenesis, antiangiogenic drugs, antivascular therapies, dynamic contrast, enhanced MRI, macromolecular contrast media}
}

@misc{Padhani2002DynamicDirectionsb,
    title = {{Dynamic contrast-enhanced MRI in clinical oncology: Current status and future directions}},
    year = {2002},
    booktitle = {Journal of Magnetic Resonance Imaging},
    author = {Padhani, Anwar R.},
    number = {4},
    month = {10},
    pages = {407--422},
    volume = {16},
    doi = {10.1002/jmri.10176},
    issn = {10531807},
    pmid = {12353256},
    keywords = {Angiogenesis, Antiangiogenic drugs, Antivascular therapies, Dynamic contrast-enhanced MRI, Macromolecular contrast media}
}

@article{Fresard2022DysfunctionalDyspnoea,
    title = {{Dysfunctional breathing diagnosed by cardiopulmonary exercise testing in ‘long COVID’ patients with persistent dyspnoea}},
    year = {2022},
    journal = {BMJ Open Respiratory Research},
    author = {Fr{\'{e}}sard, Isabelle and Genecand, Léon and Altarelli, Marco and Gex, Grégoire and Vremaroiu, Petrut and Vremaroiu-Coman, Andreea and Lawi, David and Bridevaux, Pierre Olivier},
    number = {1},
    month = {3},
    pages = {e001126},
    volume = {9},
    publisher = {Archives of Disease in childhood},
    url = {https://bmjopenrespres.bmj.com/content/9/1/e001126 https://bmjopenrespres.bmj.com/content/9/1/e001126.abstract},
    doi = {10.1136/BMJRESP-2021-001126},
    issn = {2052-4439},
    pmid = {35354589},
    keywords = {COVID-19, viral infection}
}

@article{Noguchi1998EarlyTissues,
    title = {{Early Phase Tumor Accumulation of Macromolecules: A Great Difference in Clearance Rate between Tumor and Normal Tissues}},
    year = {1998},
    journal = {Japanese Journal of Cancer Research : Gann},
    author = {Noguchi, Youichiro and Wu, Jun and Duncan, Ruth and Strohalm, Jiří and Ulbrich, Karel and Akaike, Takaaki and Maeda, Hiroshi},
    number = {3},
    pages = {307},
    volume = {89},
    publisher = {Wiley-Blackwell},
    url = {/pmc/articles/PMC5921799/ /pmc/articles/PMC5921799/?report=abstract https://www.ncbi.nlm.nih.gov/pmc/articles/PMC5921799/},
    doi = {10.1111/J.1349-7006.1998.TB00563.X},
    issn = {09105050},
    pmid = {9600125},
    keywords = {EPR effect, Polymer drugs, Tissue clearance, Tumor targeting accumulation, Tumor vascular permeability}
}

@article{Castro-Marrero2021EffectTrial,
    title = {{Effect of Dietary Coenzyme Q10 Plus NADH Supplementation on Fatigue Perception and Health-Related Quality of Life in Individuals with Myalgic Encephalomyelitis/Chronic Fatigue Syndrome: A Prospective, Randomized, Double-Blind, Placebo-Controlled Trial}},
    year = {2021},
    journal = {Nutrients},
    author = {Castro-Marrero, Jesús and Segundo, Maria Jose and Lacasa, Marcos and Martinez-Martinez, Alba and Senta{\~{n}}es, Ramon Sanmartin and Alegre-Martin, Jose},
    number = {8},
    month = {8},
    volume = {13},
    publisher = {Nutrients},
    url = {https://pubmed.ncbi.nlm.nih.gov/34444817/ https://pubmed.ncbi.nlm.nih.gov/34444817/?fbclid=IwAR2CTjKG4J00Gpxl5ZWN2TFVxj8E9ZVCqfY-NJEOkWTje52fLffxJVt1Za4},
    doi = {10.3390/NU13082658},
    issn = {2072-6643},
    pmid = {34444817},
    keywords = {Adult, Chronic / drug therapy*, Dietary Supplements*, Double-Blind Method, Fatigue Syndrome, Female, Humans, Jes{\'{u}}s Castro-Marrero, Jose Alegre-Martin, MEDLINE, Male, Maria Jose Segundo, Middle Aged, Mitochondria, NAD / administration {\&} dosage*, NCBI, NIH, NLM, National Center for Biotechnology Information, National Institutes of Health, National Library of Medicine, PMC8399248, Perception*, Prospective Studies, PubMed Abstract, Quality of Life / psychology*, Randomized Controlled Trial, Ubiquinone / administration {\&} dosage*, Ubiquinone / analogs {\&} derivatives*, doi:10.3390/nu13082658, pmid:34444817}
}

@article{Luong2015EffectiveTranslation,
    title = {{Effective Approaches to Attention-based Neural Machine Translation}},
    year = {2015},
    journal = {Conference Proceedings - EMNLP 2015: Conference on Empirical Methods in Natural Language Processing},
    author = {Luong, Minh Thang and Pham, Hieu and Manning, Christopher D.},
    month = {8},
    pages = {1412--1421},
    publisher = {Association for Computational Linguistics (ACL)},
    url = {https://arxiv.org/abs/1508.04025v5},
    isbn = {9781941643327},
    doi = {10.48550/arxiv.1508.04025},
    arxivId = {1508.04025},
    keywords = {()}
}

@article{Galbraith2002EffectsImaging,
    title = {{Effects of 5,6-dimethylxanthenone-4-acetic acid on human tumor microcirculation assessed by dynamic contrast-enhanced magnetic resonance imaging}},
    year = {2002},
    journal = {Journal of Clinical Oncology},
    author = {Galbraith, Susan M. and Rustin, Gordon J.S. and Lodge, Martin A. and Taylor, N. Jane and Stirling, J. James and Jameson, Michael and Thompson, Paul and Hough, David and Gumbrell, Lindsey and Padhani, Anwar R.},
    number = {18},
    month = {9},
    pages = {3826--3840},
    volume = {20},
    publisher = {American Society of Clinical Oncology},
    doi = {10.1200/JCO.2002.09.144},
    issn = {0732183X},
    pmid = {12228202}
}

@article{Wang1995EffectsA,
    title = {{Effects of a naturally occurring compatible osmolyte on the internal dynamics of ribonuclease A}},
    year = {1995},
    journal = {Biochemistry},
    author = {Wang, A and Robertson, A D and Bolen, D W},
    number = {46},
    pages = {15096--104},
    volume = {34},
    url = {http://www.ncbi.nlm.nih.gov/pubmed/7578123},
    isbn = {0006-2960 (Print){\textbackslash}r0006-2960 (Linking)},
    issn = {0006-2960},
    pmid = {7578123},
    keywords = {Animals, Cattle, Deuterium, Hydrogen-Ion Concentration, Kinetics, Magnetic Resonance Spectroscopy, Pancreas, Pancreas: enzymology, Pancreatic, Pancreatic: chemistry, Pancreatic: drug effects, Protons, Ribonuclease, Sucrose, Sucrose: pharmacology}
}

@misc{EfficacyClinicalTrials.gov,
    title = {{Efficacy, Safety, Tolerability of AXA1125 in Fatigue After COVID-19 Infection - Full Text View - ClinicalTrials.gov}},
    url = {https://clinicaltrials.gov/ct2/show/NCT05152849}
}

@incollection{DinaDuhovny2002EfficientMolecules,
    title = {{Efficient Unbound Docking of Rigid Molecules}},
    year = {2002},
    booktitle = {Proceedings of the second Workshop on Algorithms in Bioinformatics (WABI)},
    author = {{Dina Duhovny} and {Haim J. Wolfson} and {Ruth Nussinov}},
    editor = {Gusfield, Dan and Guigo, Roderic},
    pages = {185--200},
    publisher = {Springer Verlag},
    url = {http://download.springer.com/static/pdf/158/chp%253A10.1007%252F3-540-45784-4_14.pdf?originUrl=http%3A%2F%2Flink.springer.com%2Fchapter%2F10.1007%2F3-540-45784-4_14&token2=exp=1462361129~acl=%2Fstatic%2Fpdf%2F158%2Fchp%25253A10.1007%25252F3-540-45784-4_14},
    address = {Rome}
}

@misc{Arismendi-Morillo2009ElectronCancer,
    title = {{Electron microscopy morphology of the mitochondrial network in human cancer}},
    year = {2009},
    booktitle = {International Journal of Biochemistry and Cell Biology},
    author = {Arismendi-Morillo, Gabriel},
    number = {10},
    month = {10},
    pages = {2062--2068},
    volume = {41},
    publisher = {Pergamon},
    doi = {10.1016/j.biocel.2009.02.002},
    issn = {13572725},
    keywords = {Cancer, Electron microscopy, Mitochondria, Mitochondrial network}
}

@article{Ganguly2012ElectrostaticallyProteins,
    title = {{Electrostatically Accelerated Coupled Binding and Folding of Intrinsically Disordered Proteins}},
    year = {2012},
    journal = {Journal of Molecular Biology},
    author = {Ganguly, Debabani and Otieno, Steve and Waddell, Brett and Iconaru, Luigi and Kriwacki, Richard W. and Chen, and Jianhan},
    number = {5},
    pages = {674--684},
    volume = {422},
    isbn = {3143627344},
    doi = {10.1016/j.jmb.2012.06.019},
    issn = {1878-5832},
    pmid = {21959306},
    arxivId = {NIHMS150003}
}

@article{Patel2022ElevatedMechanism,
    title = {{Elevated vascular transformation blood biomarkers in Long-COVID indicate angiogenesis as a key pathophysiological mechanism}},
    year = {2022},
    journal = {Molecular Medicine},
    author = {Patel, Maitray A. and Knauer, Michael J. and Nicholson, Michael and Daley, Mark and Van Nynatten, Logan R. and Martin, Claudio and Patterson, Eric K. and Cepinskas, Gediminas and Seney, Shannon L. and Dobretzberger, Verena and Miholits, Markus and Webb, Brian and Fraser, Douglas D.},
    number = {1},
    month = {12},
    pages = {1--12},
    volume = {28},
    publisher = {BioMed Central Ltd},
    url = {https://link.springer.com/articles/10.1186/s10020-022-00548-8 https://link.springer.com/article/10.1186/s10020-022-00548-8},
    doi = {10.1186/S10020-022-00548-8/FIGURES/4},
    issn = {15283658},
    pmid = {36217108},
    keywords = {Angiogenesis, Biomarkers, Long-COVID, Machine learning, Vascular transformation}
}

@article{Tte2005EmbeddingImaging,
    title = {{Embedding of Large Specimens in Glycol Methacrylate: Prerequisites for Multi-Signal Detection and High-Resolution Imaging}},
    year = {2005},
    journal = {Microsc. Res. Tech},
    author = {Tte, Henri and De Jonge, W and De Bakker, Merijn A G and Verbeek, Fons J and Weijs, Wim A},
    pages = {25--30},
    volume = {66},
    url = {https://onlinelibrary.wiley.com/doi/pdf/10.1002/jemt.20139},
    doi = {10.1002/jemt.20139},
    keywords = {3-D reconstruction, Technovit 8100, immunohistochemistry, muscle, porcine}
}

@article{Whisler2023EmergentMorphogenesis,
    title = {{Emergent mechanical control of vascular morphogenesis}},
    year = {2023},
    journal = {Science Advances},
    author = {Whisler, Jordan and Shahreza, Somayeh and Schlegelmilch, Karin and Ege, Nil and Javanmardi, Yousef and Malandrino, Andrea and Agrawal, Ayushi and Fantin, Alessandro and Serwinski, Bianca and Azizgolshani, Hesham and Park, Clara and Shone, Victoria and Demuren, Olukunle O. and Del Rosario, Amanda and Butty, Vincent L. and Holroyd, Natalie and Domart, Marie Charlotte and Hooper, Steven and Szita, Nicolas and Boyer, Laurie A. and Walker-Samuel, Simon and Djordjevic, Boris and Sheridan, Graham K. and Collinson, Lucy and Calvo, Fernando and Ruhrberg, Christiana and Sahai, Erik and Kamm, Roger and Moeendarbary, Emad},
    number = {32},
    month = {8},
    volume = {9},
    publisher = {American Association for the Advancement of Science},
    url = {/doi/pdf/10.1126/sciadv.adg9781?download=true},
    doi = {10.1126/SCIADV.ADG9781/SUPPL{\_}FILE/SCIADV.ADG9781{\_}SM.PDF},
    issn = {23752548},
    pmid = {37566656}
}

@article{Sathananthavathi2021EncoderSegmentation,
    title = {{Encoder Enhanced Atrous (EEA) Unet architecture for Retinal Blood vessel segmentation}},
    year = {2021},
    journal = {Cognitive Systems Research},
    author = {Sathananthavathi, V. and Indumathi, G.},
    month = {6},
    pages = {84--95},
    volume = {67},
    publisher = {Elsevier B.V.},
    url = {https://linkinghub.elsevier.com/retrieve/pii/S1389041721000085},
    doi = {10.1016/j.cogsys.2021.01.003},
    issn = {13890417},
    keywords = {Atrous, Enhanced encoder, Unet, Vessel segmentation}
}

@article{Haffke2022EndothelialME/CFS,
    title = {{Endothelial dysfunction and altered endothelial biomarkers in patients with post-COVID-19 syndrome and chronic fatigue syndrome (ME/CFS)}},
    year = {2022},
    journal = {Journal of Translational Medicine},
    author = {Haffke, Milan and Freitag, Helma and Rudolf, Gordon and Seifert, Martina and Doehner, Wolfram and Scherbakov, Nadja and Hanitsch, Leif and Wittke, Kirsten and Bauer, Sandra and Konietschke, Frank and Paul, Friedemann and Bellmann-Strobl, Judith and Kedor, Claudia and Scheibenbogen, Carmen and Sotzny, Franziska},
    number = {1},
    month = {12},
    pages = {1--11},
    volume = {20},
    publisher = {BioMed Central Ltd},
    url = {https://translational-medicine.biomedcentral.com/articles/10.1186/s12967-022-03346-2},
    doi = {10.1186/S12967-022-03346-2/TABLES/3},
    issn = {14795876},
    pmid = {35317812},
    keywords = {Endothelial dysfunction, Endothelin-1, Myalgic encephalomyelitis/chronic fatigue syndrome, Post-COVID syndrome, Reactive hyperaemia index}
}

@article{Coalesy2009EpitopeSpectrometry,
    title = {{Epitope mapping by amide hydrogen/deuterium exchange coupled with immobilization of antibody, on-line proteolysis, liquid chromatography and mass spectrometry}},
    year = {2009},
    journal = {Rapid communications in mass spectrometry},
    author = {Coalesy, Stephen J. and Tuskey, Steven J. and Tomasso, Justine C. and Hamuro, Yoshitomo},
    pages = {639--647},
    volume = {23},
    doi = {10.1002/rcm.3921}
}

@article{Nichols2014EPR:Fallacy,
    title = {{EPR: Evidence and fallacy}},
    year = {2014},
    journal = {Journal of Controlled Release},
    author = {Nichols, Joseph W. and Bae, You Han},
    month = {9},
    pages = {451--464},
    volume = {190},
    publisher = {Elsevier},
    doi = {10.1016/J.JCONREL.2014.03.057},
    issn = {0168-3659},
    pmid = {24794900},
    keywords = {Clinical efficacy, Drug delivery, Enhanced permeability and retention, Intratumoral distribution, Tumor models}
}

@article{Park2015EvaluationCancer.,
    title = {{Evaluation of a tumor microenvironment-based prognostic score in primary operable colorectal cancer.}},
    year = {2015},
    journal = {Clinical cancer research : an official journal of the American Association for Cancer Research},
    author = {Park, James H and McMillan, Donald C and Powell, Arfon G and Richards, Colin H and Horgan, Paul G and Edwards, Joanne and Roxburgh, Campbell S D},
    number = {4},
    month = {2},
    pages = {882--8},
    volume = {21},
    publisher = {American Association for Cancer Research},
    url = {http://www.ncbi.nlm.nih.gov/pubmed/25473000},
    doi = {10.1158/1078-0432.CCR-14-1686},
    issn = {1078-0432},
    pmid = {25473000}
}

@misc{Jacobs2022EvaluationAdvisor,
    title = {{Evaluation of an Online Breathing and Well-Being Program for Long COVID - Pulmonology Advisor}},
    year = {2022},
    author = {Jacobs, Sheila},
    url = {https://www.pulmonologyadvisor.com/home/general-pulmonology/long-covid-online-music-based-breathing-well-being-program/?fbclid=IwAR3hqh5HvHbx0K91dyv1LvgCZOQHz8dkW5lS3tghRIAp05i4a0hmYpbmFRU}
}

@misc{ExerciseLeeds,
    title = {{Exercise warnings over long COVID recovery | University of Leeds}},
    url = {https://www.leeds.ac.uk/news-health/news/article/5071/exercise-warnings-over-long-covid-recovery?fbclid=IwAR12N0WbvX5PfI79bnCuucrhiAtqRTPw8Nzcq56-BQ4XIOxgHz9L19S18Bc}
}

@article{Meng2021ExploitingMicroprocessor,
    title = {{Exploiting full Resolution Feature Context for Liver Tumor and Vessel Segmentation via Integrate Framework: Application to Liver Tumor and Vessel 3D Reconstruction under embedded microprocessor}},
    year = {2021},
    author = {Meng, Xiangyu and Zhang, Xudong and Wang, Gan and Zhang, Ying and Shi, Xin and Dai, Huanhuan and Wang, Zixuan and Wang, Xun},
    pages = {1},
    url = {http://arxiv.org/abs/2111.13299},
    arxivId = {2111.13299},
    keywords = {3D reconstruction, Index Terms-Liver tumor, Liver vessel, Medical image segmentation, Transformer, computer-aided diagnosis, embedded microprocessor}
}

@article{Zhao2020ExploringRecognition,
    title = {{Exploring Self-attention for Image Recognition}},
    year = {2020},
    author = {Zhao, Hengshuang and Jia, Jiaya and Koltun, Vladlen},
    month = {4},
    url = {http://arxiv.org/abs/2004.13621},
    arxivId = {2004.13621v1}
}

@article{Xu2013FastDevice,
    title = {{Fast optical sectioning obtained by structured illumination microscopy using a digital mirror device}},
    year = {2013},
    journal = {Journal of Biomedical Optics},
    author = {Xu, Dongli and Jiang, Tao and Li, Anan and Hu, Bihe and Feng, Zhao and Gong, Hui and Zeng, Shaoqun and Luo, Qingming},
    number = {6},
    month = {6},
    pages = {060503},
    volume = {18},
    publisher = {International Society for Optics and Photonics},
    url = {http://biomedicaloptics.spiedigitallibrary.org/article.aspx?doi=10.1117/1.JBO.18.6.060503},
    doi = {10.1117/1.JBO.18.6.060503},
    issn = {1083-3668}
}

@article{Qi2019FDISCO:Organs,
    title = {{FDISCO: Advanced solvent-based clearing method for imaging whole organs}},
    year = {2019},
    journal = {Archivio di Studi Urbani e Regionali},
    author = {Qi, Yisong and Yu, Tingting and Xu, Jianyi and Wan, Peng and Ma, Yilin and Zhu, Jingtan and Li, Yusha and Gong, Hui and Luo, Qingming and Zhu, Dan},
    number = {122},
    volume = {48},
    publisher = {Franco Angeli Edizioni},
    doi = {10.1126/sciadv.aau8355},
    issn = {19718519}
}

@article{Jin2022FIVES:Segmentation,
    title = {{FIVES: A Fundus Image Dataset for Artificial Intelligence based Vessel Segmentation}},
    year = {2022},
    journal = {Scientific Data 2022 9:1},
    author = {Jin, Kai and Huang, Xingru and Zhou, Jingxing and Li, Yunxiang and Yan, Yan and Sun, Yibao and Zhang, Qianni and Wang, Yaqi and Ye, Juan},
    number = {1},
    month = {8},
    pages = {1--8},
    volume = {9},
    publisher = {Nature Publishing Group},
    url = {https://www.nature.com/articles/s41597-022-01564-3},
    doi = {10.1038/s41597-022-01564-3},
    issn = {2052-4463},
    pmid = {35927290},
    keywords = {Databases, Image processing}
}

@article{Shah2017FluorescenceFilms,
    title = {{Fluorescence properties of doxorubicin in PBS buffer and PVA films}},
    year = {2017},
    journal = {Journal of photochemistry and photobiology. B, Biology},
    author = {Shah, Sunil and Chandra, Anjali and Kaur, Amanjot and Sabnis, Nirupama and Lacko, Andras and Gryczynski, Zygmunt and Fudala, Rafal and Gryczynski, Ignacy},
    month = {5},
    pages = {65},
    volume = {170},
    publisher = {NIH Public Access},
    url = {/pmc/articles/PMC5859936/ /pmc/articles/PMC5859936/?report=abstract https://www.ncbi.nlm.nih.gov/pmc/articles/PMC5859936/},
    doi = {10.1016/J.JPHOTOBIOL.2017.03.024},
    issn = {18732682},
    pmid = {28390260}
}

@misc{Shinoda2018FluorescentEnvironments,
    title = {{Fluorescent proteins for investigating biological events in acidic environments}},
    year = {2018},
    booktitle = {International Journal of Molecular Sciences},
    author = {Shinoda, Hajime and Shannon, Michael and Nagai, Takeharu},
    number = {6},
    month = {6},
    volume = {19},
    publisher = {MDPI AG},
    doi = {10.3390/ijms19061548},
    issn = {14220067},
    keywords = {Acidic organelle, Ca2+, Endosome, FRET, Fluorescent protein, GFP, Lysosome, PH, PH-sensitivity, Secretory granule}
}

@incollection{Gibson2014FluorescingDesign,
    title = {{Fluorescing the electron: Strategies in correlative experimental design}},
    year = {2014},
    booktitle = {Methods in Cell Biology},
    author = {Gibson, Kimberley H. and Vorkel, Daniela and Meissner, Jana and Verbavatz, Jean Marc},
    month = {1},
    pages = {23--54},
    volume = {124},
    publisher = {Academic Press Inc.},
    doi = {10.1016/B978-0-12-801075-4.00002-1},
    issn = {0091679X},
    pmid = {25287835},
    keywords = {Correlative microscopy, Electron microscopy, Electron tomography, Fluorescence microscopy, Green fluorescent protein (GFP), High pressure freezing, Image registration, Live cell imaging}
}

@inproceedings{Lin2017FocalDetection,
    title = {{Focal Loss for Dense Object Detection}},
    year = {2017},
    booktitle = {Proceedings of the IEEE International Conference on Computer Vision (ICCV)},
    author = {Lin, Tsung-Yi and Goyal, Priya and Girshick, Ross and He, Kaiming and Dollar, Piotr},
    pages = {2980--2988},
    url = {https://openaccess.thecvf.com/content_iccv_2017/html/Lin_Focal_Loss_for_ICCV_2017_paper.html}
}

@article{Thygesen2018Fourth2018,
    title = {{Fourth Universal Definition of Myocardial Infarction (2018)}},
    year = {2018},
    journal = {Journal of the American College of Cardiology},
    author = {Thygesen, Kristian and Alpert, Joseph S. and Jaffe, Allan S. and Chaitman, Bernard R. and Bax, Jeroen J. and Morrow, David A. and White, Harvey D.},
    number = {18},
    month = {10},
    pages = {2231--2264},
    volume = {72},
    publisher = {Elsevier},
    doi = {10.1016/J.JACC.2018.08.1038},
    issn = {0735-1097},
    pmid = {30153967},
    keywords = {Expert Consensus Document, Takotsubo syndrome, cardiac procedural myocardial injury, cardiac troponin, high sensitivity cardiac troponin, myocardial infarction, myocardial infarction with non-obstructive coronary arteries (MINOCA), myocardial injury, prior myocardial infarction, re-infarction, recurrent myocardial infarction, silent myocardial infarction, type 1 MI, type 2 MI, type 3 MI, type 4a MI, type 4b MI, type 4c MI, type 5 MI}
}

@inproceedings{Azizpour2015FromRecognition,
    title = {{From generic to specific deep representations for visual recognition}},
    year = {2015},
    booktitle = {2015 IEEE Conference on Computer Vision and Pattern Recognition Workshops (CVPRW)},
    author = {Azizpour, Hossein and Razavian, Ali Sharif and Sullivan, Josephine and Maki, Atsuto and Carlsson, Stefan},
    month = {6},
    pages = {36--45},
    publisher = {IEEE},
    url = {http://ieeexplore.ieee.org/document/7301270/},
    isbn = {978-1-4673-6759-2},
    doi = {10.1109/CVPRW.2015.7301270}
}

@article{Matskevych2021FromSegmentation,
    title = {{From shallow to deep: exploiting feature-based classifiers for domain adaptation in semantic segmentation}},
    year = {2021},
    journal = {bioRxiv},
    author = {Matskevych, Alex and Wolny, Adrian and Pape, Constantin and Kreshuk, Anna},
    month = {11},
    pages = {2021.11.09.467925},
    publisher = {Cold Spring Harbor Laboratory},
    url = {https://www.biorxiv.org/content/10.1101/2021.11.09.467925v1 https://www.biorxiv.org/content/10.1101/2021.11.09.467925v1.abstract},
    doi = {10.1101/2021.11.09.467925}
}

@article{Berlow2015FunctionalDisorder,
    title = {{Functional advantages of dynamic protein disorder}},
    year = {2015},
    journal = {FEBS Letters},
    author = {Berlow, Rebecca B. and Dyson, H. Jane and Wright, Peter E.},
    number = {19},
    pages = {2433--2440},
    volume = {589},
    publisher = {Federation of European Biochemical Societies},
    url = {http://dx.doi.org/10.1016/j.febslet.2015.06.003},
    isbn = {doi:10.1016/j.febslet.2015.06.003},
    doi = {10.1016/j.febslet.2015.06.003},
    issn = {18733468},
    pmid = {26073260},
    keywords = {Coupled folding and binding, Post-translational modification, Transcriptional activation}
}

@article{Bosch2022FunctionalMicroscopy,
    title = {{Functional and multiscale 3D structural investigation of brain tissue through correlative in vivo physiology, synchrotron microtomography and volume electron microscopy}},
    year = {2022},
    journal = {Nature Communications 2022 13:1},
    author = {Bosch, Carles and Ackels, Tobias and Pacureanu, Alexandra and Zhang, Yuxin and Peddie, Christopher J. and Berning, Manuel and Rzepka, Norman and Zdora, Marie Christine and Whiteley, Isabell and Storm, Malte and Bonnin, Anne and Rau, Christoph and Margrie, Troy and Collinson, Lucy and Schaefer, Andreas T.},
    number = {1},
    month = {5},
    pages = {1--16},
    volume = {13},
    publisher = {Nature Publishing Group},
    url = {https://www.nature.com/articles/s41467-022-30199-6},
    doi = {10.1038/s41467-022-30199-6},
    issn = {2041-1723},
    pmid = {35614048},
    keywords = {Neural circuits, Olfactory bulb, Spine structure}
}

@article{Simeckova2020GadoliniumMacrophages,
    title = {{Gadolinium labelled nanoliposomes as the platform for MRI theranostics: in vitro safety study in liver cells and macrophages}},
    year = {2020},
    journal = {Scientific Reports 2020 10:1},
    author = {{\v{S}}ime{\v{c}}kov{\'{a}}, Pavlína and Hubatka, František and Kotou{\v{c}}ek, Jan and Tur{\'{a}}nek Kn{\"{o}}tigov{\'{a}}, Pavlína and Ma{\v{s}}ek, Josef and Slav{\'{i}}k, Josef and Kov{\'{a}}{\v{c}}, Ondrej and Ne{\v{c}}a, Jiří and Kulich, Pavel and Hreb{\'{i}}k, Dominik and Str{\'{a}}sk{\'{a}}, Jana and P{\v{e}}n{\v{c}}{\'{i}}kov{\'{a}}, Kateřina and Proch{\'{a}}zkov{\'{a}}, Jiřina and Divi{\v{s}}, Pavel and Macaulay, Stuart and Mikul{\'{i}}k, Robert and Ra{\v{s}}ka, Milan and Machala, Miroslav and Tur{\'{a}}nek, Jaroslav},
    number = {1},
    month = {3},
    pages = {1--13},
    volume = {10},
    publisher = {Nature Publishing Group},
    url = {https://www.nature.com/articles/s41598-020-60284-z},
    doi = {10.1038/s41598-020-60284-z},
    issn = {2045-2322},
    pmid = {32179785},
    keywords = {Drug development, Drug safety, Reverse transcription polymerase chain reaction, Toxicology}
}

@article{Bowles2018GANNetworks,
    title = {{GAN Augmentation: Augmenting Training Data using Generative Adversarial Networks}},
    year = {2018},
    author = {Bowles, Christopher and Chen, Liang and Guerrero, Ricardo and Bentley, Paul and Gunn, Roger and Hammers, Alexander and Dickie, David Alexander and Hern{\'{a}}ndez, Maria Valdés and Wardlaw, Joanna and Rueckert, Daniel},
    month = {10},
    url = {http://arxiv.org/abs/1810.10863},
    arxivId = {1810.10863}
}

@article{vanBeijnum2006GeneVasculature,
    title = {{Gene expression of tumor angiogenesis dissected: specific targeting of colon cancer angiogenic vasculature}},
    year = {2006},
    journal = {Blood},
    author = {van Beijnum, Judy R. and Dings, Ruud P. and van der Linden, Edith and Zwaans, Bernadette M. M. and Ramaekers, Frans C. S. and Mayo, Kevin H. and Griffioen, Arjan W.},
    number = {7},
    month = {10},
    pages = {2339--2348},
    volume = {108},
    publisher = {American Society of Hematology},
    url = {http://ashpublications.org/blood/article-pdf/108/7/2339/1283491/zh801906002339.pdf},
    doi = {10.1182/BLOOD-2006-02-004291},
    issn = {0006-4971},
    keywords = {adverse effects, colon cancer, electroconvulsive therapy, endothelial cells, endothelium, epidural cortical stimulation, gene expression, hmgb1 protein, microvessels, physiologic neovascularization, protein overexpression, tumor angiogenesis, tumor growth, vasculature}
}

@article{Yi2019GenerativeReview,
    title = {{Generative adversarial network in medical imaging: A review}},
    year = {2019},
    journal = {Medical Image Analysis},
    author = {Yi, Xin and Walia, Ekta and Babyn, Paul},
    month = {9},
    volume = {58},
    url = {http://arxiv.org/abs/1809.07294 http://dx.doi.org/10.1016/j.media.2019.101552},
    doi = {10.1016/j.media.2019.101552},
    issn = {13618423},
    pmid = {31521965},
    arxivId = {1809.07294},
    keywords = {Deep learning, Generative adversarial network, Generative model, Medical imaging, Review}
}

@article{Lana-Elola2016GeneticPanel,
    title = {{Genetic dissection of Down syndrome-associated congenital heart defects using a new mouse mapping panel}},
    year = {2016},
    journal = {eLife},
    author = {Lana-Elola, Eva and Watson-Scales, Sheona and Slender, Amy and Gibbins, Dorota and Martineau, Alexandrine and Douglas, Charlotte and Mohun, Timothy and Fisher, Elizabeth MC and Tybulewicz, Victor LJ},
    month = {1},
    volume = {5},
    url = {https://elifesciences.org/articles/11614},
    doi = {10.7554/eLife.11614},
    issn = {2050-084X}
}

@misc{Chollet2015GitHubHumans,
    title = {{GitHub - keras-team/keras: Deep Learning for humans}},
    year = {2015},
    author = {Chollet, François},
    url = {https://github.com/keras-team/keras/ https://github.com/keras-team/keras}
}

@misc{GitHub.com2020GitHubEveryone,
    title = {{GitHub - tensorflow/tensorflow: An Open Source Machine Learning Framework for Everyone}},
    year = {2020},
    author = {{GitHub.com}},
    url = {https://github.com/tensorflow/tensorflow}
}

@article{Yeung2015GlycolSectioning,
    title = {{Glycol methacrylate: the art of embedding and serial sectioning}},
    year = {2015},
    journal = {Botany},
    author = {Yeung, Edward C. and Chan, Colin K.W.},
    number = {1},
    month = {1},
    pages = {1--8},
    volume = {93},
    publisher = { NRC Research Press},
    url = {http://www.nrcresearchpress.com/doi/10.1139/cjb-2014-0177},
    doi = {10.1139/cjb-2014-0177},
    issn = {1916-2790},
    keywords = {Ralph knife, Technovit, coupe, couteau de Ralph, couteau en acier jetable, disposable steel knife, glycol methacrylate, m{\'{e}}thacrylate de glycol, sectioning}
}

@inproceedings{Bengio2007GreedyNetworks,
    title = {{Greedy layer-wise training of deep networks}},
    year = {2007},
    booktitle = {Advances in Neural Information Processing Systems},
    author = {Bengio, Yoshua and Lamblin, Pascal and Popovici, Dan and Larochelle, Hugo},
    pages = {153--160},
    isbn = {9780262195683},
    doi = {10.7551/mitpress/7503.003.0024},
    issn = {10495258}
}

@techreport{WuGroupNormalization,
    title = {{Group Normalization}},
    author = {Wu, Yuxin and He, Kaiming},
    url = {https://github.com/facebookresearch/Detectron/},
    arxivId = {1803.08494v3}
}

@article{Franck2019HaemodynamicAtherogenesis,
    title = {{Haemodynamic stress-induced breaches of the arterial intima trigger inflammation and drive atherogenesis}},
    year = {2019},
    journal = {European Heart Journal},
    author = {Franck, Grégory and Even, Guillaume and Gautier, Alexandre and Salinas, Manuel and Loste, Alexia and Procopio, Emanuele and Gaston, Anh Thu and Morvan, Marion and Dupont, Sébastien and Deschildre, Catherine and Berissi, Sophie and Laschet, Jamila and Nataf, Patrick and Nicoletti, Antonino and Michel, Jean Baptiste and Caligiuri, Giuseppina},
    number = {11},
    month = {3},
    pages = {928--937},
    volume = {40},
    url = {https://academic.oup.com/eurheartj/article/40/11/928/5238861},
    doi = {10.1093/eurheartj/ehy822},
    issn = {15229645},
    keywords = {Atherogenesis, Breaches, Endothelial cells, Flow disturbance}
}

@article{Hanahan2011HallmarksGeneration.,
    title = {{Hallmarks of cancer: the next generation.}},
    year = {2011},
    journal = {Cell},
    author = {Hanahan, Douglas and Weinberg, Robert A},
    number = {5},
    month = {3},
    pages = {646--74},
    volume = {144},
    publisher = {Elsevier},
    url = {http://www.ncbi.nlm.nih.gov/pubmed/21376230},
    doi = {10.1016/j.cell.2011.02.013},
    issn = {1097-4172},
    pmid = {21376230}
}

@article{Liu2021HarnessingPathology,
    title = {{Harnessing non-destructive 3D pathology}},
    year = {2021},
    journal = {Nature Biomedical Engineering 2021 5:3},
    author = {Liu, Jonathan T.C. and Glaser, Adam K. and Bera, Kaustav and True, Lawrence D. and Reder, Nicholas P. and Eliceiri, Kevin W. and Madabhushi, Anant},
    number = {3},
    month = {2},
    pages = {203--218},
    volume = {5},
    publisher = {Nature Publishing Group},
    url = {https://www.nature.com/articles/s41551-020-00681-x},
    doi = {10.1038/s41551-020-00681-x},
    issn = {2157-846X},
    pmid = {33589781},
    keywords = {Diagnosis, Medical imaging, Pathology, Prognosis, Three, dimensional imaging}
}

@article{Chetty2009HelicalSpectrometry.,
    title = {{Helical structure and stability in human apolipoprotein A-I by hydrogen exchange and mass spectrometry.}},
    year = {2009},
    journal = {Proceedings of the National Academy of Sciences of the United States of America},
    author = {Chetty, Palaniappan Sevugan and Mayne, Leland and Lund-Katz, Sissel and Stranz, David and Englander, S Walter and Phillips, Michael C},
    number = {45},
    month = {11},
    pages = {19005--10},
    volume = {106},
    url = {http://www.pnas.org/content/106/45/19005.long},
    doi = {10.1073/pnas.0909708106},
    issn = {1091-6490},
    pmid = {19850866},
    keywords = {Apolipoprotein A-I, Apolipoprotein A-I: chemistry, Apolipoprotein A-I: metabolism, Deuterium Exchange Measurement, HDL, HDL: metabolism, Humans, Lipoproteins, HDL, Lipoproteins, HDL: metabolism, Mass Spectrometry, Protein Structure, Secondary, Secondary, Structure-Activity Relationship}
}

@article{Nagy2012HeterogeneityTargets,
    title = {{Heterogeneity of the tumor vasculature: The need for new tumor blood vessel type-specific targets}},
    year = {2012},
    journal = {Clinical and Experimental Metastasis},
    author = {Nagy, Janice A. and Dvorak, Harold F.},
    number = {7},
    month = {10},
    pages = {657--662},
    volume = {29},
    doi = {10.1007/S10585-012-9500-6},
    issn = {02620898},
    pmid = {22692562},
    keywords = {Ad-VEGF-A164, Aflibercept (VEGF Trap), Angiogenesis, Rapamycin, VPF/VEGF-A}
}

@article{Roth2017HierarchicalSegmentation,
    title = {{Hierarchical 3D fully convolutional networks for multi-organ segmentation}},
    year = {2017},
    journal = {arXiv},
    author = {Roth, Holger R. and Oda, Hirohisa and Hayashi, Yuichiro and Oda, Masahiro and Shimizu, Natsuki and Fujiwara, Michitaka and Misawa, Kazunari and Mori, Kensaku},
    month = {4},
    url = {http://arxiv.org/abs/1704.06382},
    arxivId = {1704.06382}
}

@article{Wang2015HierarchicalLearning,
    title = {{Hierarchical retinal blood vessel segmentation based on feature and ensemble learning}},
    year = {2015},
    journal = {Neurocomputing},
    author = {Wang, Shuangling and Yin, Yilong and Cao, Guibao and Wei, Benzheng and Zheng, Yuanjie and Yang, Gongping},
    number = {PB},
    month = {2},
    pages = {708--717},
    volume = {149},
    publisher = {Elsevier B.V.},
    doi = {10.1016/j.neucom.2014.07.059},
    issn = {18728286},
    keywords = {Convolutional neural network, Ensemble learning, Feature learning, Random forest, Retinal blood vessel segmentation}
}

@article{MoraAlvarez2019HighCoil,
    title = {{High resolution continuous arterial spin labeling of human cerebral perfusion using a separate neck tagging RF coil}},
    year = {2019},
    journal = {PLOS ONE},
    author = {Mora {\'{A}}lvarez, María Guadalupe and Stobbe, Robert Wayne and Beaulieu, Christian},
    editor = {Jiang, Quan},
    number = {4},
    month = {4},
    pages = {e0215998},
    volume = {14},
    url = {http://dx.plos.org/10.1371/journal.pone.0215998},
    doi = {10.1371/journal.pone.0215998},
    issn = {1932-6203}
}

@article{Pacheco2017HighMicroscope,
    title = {{High resolution, high speed, long working distance, large field of view confocal fluorescence microscope}},
    year = {2017},
    journal = {Scientific Reports 2017 7:1},
    author = {Pacheco, Shaun and Wang, Chengliang and Chawla, Monica K. and Nguyen, Minhkhoi and Baggett, Brend K. and Utzinger, Urs and Barnes, Carol A. and Liang, Rongguang},
    number = {1},
    month = {10},
    pages = {1--10},
    volume = {7},
    publisher = {Nature Publishing Group},
    url = {https://www.nature.com/articles/s41598-017-13778-2},
    doi = {10.1038/s41598-017-13778-2},
    issn = {2045-2322},
    pmid = {29042677},
    keywords = {Confocal microscopy, Optical imaging, Optical techniques}
}

@article{Zhong2021High-definitionMicroscopy,
    title = {{High-definition imaging using line-illumination modulation microscopy}},
    year = {2021},
    journal = {Nature Methods 2021 18:3},
    author = {Zhong, Qiuyuan and Li, Anan and Jin, Rui and Zhang, Dejie and Li, Xiangning and Jia, Xueyan and Ding, Zhangheng and Luo, Pan and Zhou, Can and Jiang, Chenyu and Feng, Zhao and Zhang, Zhihong and Gong, Hui and Yuan, Jing and Luo, Qingming},
    number = {3},
    month = {3},
    pages = {309--315},
    volume = {18},
    publisher = {Nature Publishing Group},
    url = {https://www.nature.com/articles/s41592-021-01074-x},
    doi = {10.1038/s41592-021-01074-x},
    issn = {1548-7105},
    pmid = {33649587},
    keywords = {Fluorescence imaging, Microscopy, Mouse, Neuroscience}
}

@article{HeHigh-resolutionSystem,
    title = {{High-resolution 3D demonstration of regional heterogeneity in the glymphatic system}},
    author = {He, Xu-Zhong and Li, Xin and Li, Zhen-Hua and Meng, Jing-Cai and Mao, Rui-Ting and Zhang, Xue-Ke and Zhang, Rong-Ting and Huang, Huai-Liang and Gui, Qian and Xu, Guang-Yin and Wang, Lin-Hui},
    doi = {10.1177/0271678X221109997},
    keywords = {Glymphatic system, cerebrospinal fluid, fluorescence micro-optical sectioning tomography, paravascular spaces, vasculature}
}

@article{Geyer2017High-resolutionMaterials,
    title = {{High-resolution episcopic microscopy (HREM) - Simple and robust protocols for processing and visualizing organic materials}},
    year = {2017},
    journal = {Journal of Visualized Experiments},
    author = {Geyer, Stefan H. and Maurer-Gesek, Barbara and Reissig, Lukas F. and Weninger, Wolfgang J.},
    number = {125},
    month = {7},
    volume = {2017},
    publisher = {Journal of Visualized Experiments},
    doi = {10.3791/56071},
    issn = {1940087X},
    keywords = {3D, Biopsy, Chick, Developmental biology, Embryo, Episcopic, Frog, Human, Imaging, Issue 125, Modeling, Mouse, Zebra fish}
}

@article{Geyer2015High-resolutionCare,
    title = {{High-resolution episcopic microscopy (HREM): A useful technique for research in wound care}},
    year = {2015},
    journal = {Annals of Anatomy},
    author = {Geyer, Stefan H. and Tinhofer, Ines E. and Lumenta, David B. and Kamolz, Lars Peter and Branski, Ludwik and Finnerty, Celeste C. and Herndon, David N. and Weninger, Wolfgang J.},
    month = {1},
    pages = {3--10},
    volume = {197},
    publisher = {Elsevier GmbH},
    doi = {10.1016/j.aanat.2014.10.012},
    issn = {16180402},
    keywords = {Computer visualisation, Dermal substitute, Episcopic, Imaging, Wound healing}
}

@article{Geyer2019High-ResolutionDisplay,
    title = {{High-Resolution Episcopic Microscopy (HREM): Looking Back on 13 Years of Successful Generation of Digital Volume Data of Organic Material for 3D Visualisation and 3D Display}},
    year = {2019},
    journal = {Applied Sciences},
    author = {Geyer, Stefan H. and Weninger, Wolfgang J.},
    number = {18},
    month = {9},
    pages = {3826},
    volume = {9},
    url = {https://www.mdpi.com/2076-3417/9/18/3826},
    doi = {10.3390/app9183826},
    issn = {2076-3417}
}

@article{Cinnamon2019High-resolutionDevelopment,
    title = {{High-resolution episcopic microscopy enables three-dimensional visualization of plant morphology and development}},
    year = {2019},
    journal = {Plant Direct},
    author = {Cinnamon, Yuval and Genin, Olga and Yitzhak, Yiftah and Riov, Joseph and David, Israel and Shaya, Felix and Izhaki, Anat},
    number = {11},
    month = {11},
    pages = {e00161},
    volume = {3},
    url = {http://doi.wiley.com/10.1002/pld3.161},
    doi = {10.1002/pld3.161},
    issn = {24754455}
}

@article{Seiriki2017High-SpeedPrimates,
    title = {{High-Speed and Scalable Whole-Brain Imaging in Rodents and Primates}},
    year = {2017},
    journal = {Neuron},
    author = {Seiriki, Kaoru and Kasai, Atsushi and Hashimoto, Takeshi and Schulze, Wiebke and Niu, Misaki and Yamaguchi, Shun and Nakazawa, Takanobu and Inoue, Ken ichi and Uezono, Shiori and Takada, Masahiko and Naka, Yuichiro and Igarashi, Hisato and Tanuma, Masato and Waschek, James A. and Ago, Yukio and Tanaka, Kenji F. and Hayata-Takano, Atsuko and Nagayasu, Kazuki and Shintani, Norihito and Hashimoto, Ryota and Kunii, Yasuto and Hino, Mizuki and Matsumoto, Junya and Yabe, Hirooki and Nagai, Takeharu and Fujita, Katsumasa and Matsuda, Toshio and Takuma, Kazuhiro and Baba, Akemichi and Hashimoto, Hitoshi},
    number = {6},
    month = {6},
    pages = {1085--1100},
    volume = {94},
    publisher = {Cell Press},
    doi = {10.1016/j.neuron.2017.05.017},
    issn = {10974199},
    keywords = {cell distribution, human post-mortem brain, non-human primate brain, subcellular resolution, whole-brain imaging}
}

@article{Gong2016High-throughputLevel,
    title = {{High-throughput dual-colour precision imaging for brain-wide connectome with cytoarchitectonic landmarks at the cellular level}},
    year = {2016},
    journal = {Nature Communications},
    author = {Gong, Hui and Xu, Dongli and Yuan, Jing and Li, Xiangning and Guo, Congdi and Peng, Jie and Li, Yuxin and Schwarz, Lindsay A. and Li, Anan and Hu, Bihe and Xiong, Benyi and Sun, Qingtao and Zhang, Yalun and Liu, Jiepeng and Zhong, Qiuyuan and Xu, Tonghui and Zeng, Shaoqun and Luo, Qingming},
    month = {7},
    volume = {7},
    publisher = {Nature Publishing Group},
    url = {https://www.ncbi.nlm.nih.gov/pmc/articles/PMC4932192/},
    doi = {10.1038/ncomms12142},
    issn = {20411723}
}

@article{Gong2016High-throughputLevelb,
    title = {{High-throughput dual-colour precision imaging for brain-wide connectome with cytoarchitectonic landmarks at the cellular level}},
    year = {2016},
    journal = {Nature Communications 2016 7:1},
    author = {Gong, Hui and Xu, Dongli and Yuan, Jing and Li, Xiangning and Guo, Congdi and Peng, Jie and Li, Yuxin and Schwarz, Lindsay A. and Li, Anan and Hu, Bihe and Xiong, Benyi and Sun, Qingtao and Zhang, Yalun and Liu, Jiepeng and Zhong, Qiuyuan and Xu, Tonghui and Zeng, Shaoqun and Luo, Qingming},
    number = {1},
    month = {7},
    pages = {1--12},
    volume = {7},
    publisher = {Nature Publishing Group},
    url = {https://www.nature.com/articles/ncomms12142},
    doi = {10.1038/ncomms12142},
    issn = {2041-1723},
    pmid = {27374071},
    keywords = {Brain imaging, Cellular imaging, Neural circuits}
}

@article{Diez-Cirarda2023HippocampalSyndrome,
    title = {{Hippocampal subfield abnormalities and biomarkers of pathologic brain changes: from SARS-CoV-2 acute infection to post-COVID syndrome}},
    year = {2023},
    journal = {eBioMedicine},
    author = {D{\'{i}}ez-Cirarda, Maria and Yus-Fuertes, Miguel and Sanchez-Sanchez, Rafael and Gonzalez-Rosa, Javier J. and Gonzalez-Escamilla, Gabriel and Gil-Mart{\'{i}}nez, Lidia and Delgado-Alonso, Cristina and Gil-Moreno, Maria Jose and Valles-Salgado, Maria and Cano-Cano, Fatima and Ojeda-Hernandez, Denise and Gomez-Ruiz, Natividad and Oliver-Mas, Silvia and Benito-Mart{\'{i}}n, María Soledad and Jorquera, Manuela and de la Fuente, Sarah and Polidura, Carmen and Selma-Calvo, Belén and Arrazola, Juan and Matias-Guiu, Jorge and Gomez-Pinedo, Ulises and Matias-Guiu, Jordi A.},
    month = {8},
    pages = {104711},
    volume = {94},
    publisher = {Elsevier B.V.},
    url = {http://www.thelancet.com/article/S2352396423002761/fulltext http://www.thelancet.com/article/S2352396423002761/abstract https://www.thelancet.com/journals/ebiom/article/PIIS2352-3964(23)00276-1/abstract},
    doi = {10.1016/j.ebiom.2023.104711},
    issn = {23523964},
    keywords = {Blood biomarkers, Cognition, Hippocampus, Histopathology, Neuroimaging, Post-COVID syndrome}
}

@article{Mosqueira-Rey2022Human-in-the-loopArt,
    title = {{Human-in-the-loop machine learning: a state of the art}},
    year = {2022},
    journal = {Artificial Intelligence Review},
    author = {Mosqueira-Rey, Eduardo and Hern{\'{a}}ndez-Pereira, Elena and Alonso-R{\'{i}}os, David and Bobes-Bascar{\'{a}}n, José and Fern{\'{a}}ndez-Leal, Ángel},
    number = {4},
    month = {8},
    pages = {3005--3054},
    volume = {56},
    publisher = {Springer},
    url = {https://link.springer.com/article/10.1007/s10462-022-10246-w},
    isbn = {0123456789},
    doi = {10.1007/s10462-022-10246-w},
    issn = {15737462},
    keywords = {Active learning, Curriculum learning, Explainable AI, Human-in-the-loop machine learning, Interactive machine learning, Machine teaching}
}

@article{Dempsey2001HydrogenSpectroscopy,
    title = {{Hydrogen exchange in peptides and proteins using NMR spectroscopy}},
    year = {2001},
    journal = {Progress in Nuclear Magnetic Resonance Spectroscopy},
    author = {Dempsey, Christopher E.},
    number = {2},
    pages = {135--170},
    volume = {39},
    url = {http://www.sciencedirect.com/science/article/pii/S0079656501000322\nhttp://www.sciencedirect.com/science/article/pii/S0079656501000322/pdfft?md5=11790bfc120388e7b6d4973c47c34309&pid=1-s2.0-S0079656501000322-main.pdf},
    isbn = {0079-6565},
    doi = {10.1016/S0079-6565(01)00032-2},
    issn = {0079-6565},
    keywords = {- see front matter, 0079-6565, 01, 1 44-117-928-7427, 1 44-117-928-8274, ac, all rights reserved, b, bris, c, dempsey, dynamics simulation, e, e-mail address, fax, hydrogen exchange, membrane proteins, nmr spectroscopy, peptides and proteins, protein, q 2001 elsevier science, tel, uctuations, uk, v}
}

@article{Loh1993HydrogenInformation,
    title = {{Hydrogen exchange in unligated and ligated staphylococcal nuclease - Supplementary Information}},
    year = {1993},
    journal = {Biochemistry},
    author = {Loh, S N and Prehoda, K E and Wang, J and Markley, J L},
    number = {41},
    pages = {11022--11028},
    volume = {32},
    isbn = {0006-2960},
    doi = {10.1021/bi00092a011},
    issn = {0006-2960},
    pmid = {8218167}
}

@article{Loh1993HydrogenNuclease.,
    title = {{Hydrogen exchange in unligated and ligated staphylococcal nuclease.}},
    year = {1993},
    journal = {Biochemistry},
    author = {Loh, S N and Prehoda, K E and Wang, J and Markley, J L},
    number = {41},
    pages = {11022--11028},
    volume = {32},
    isbn = {0006-2960},
    doi = {10.1021/bi00092a011},
    issn = {0006-2960},
    pmid = {8218167}
}

@article{Konermann2011HydrogenDynamics,
    title = {{Hydrogen exchange mass spectrometry for studying protein structure and dynamics}},
    year = {2011},
    journal = {Chemical Society Reviews},
    author = {Konermann, L and Pan, J and Liu, Y H},
    number = {3},
    pages = {1224--1234},
    volume = {40},
    url = {http://www.ncbi.nlm.nih.gov/pubmed/21173980},
    isbn = {1460-4744 (Electronic){\textbackslash}r0306-0012 (Linking)},
    doi = {10.1039/c0cs00113a},
    issn = {0306-0012},
    pmid = {21173980},
    keywords = {Deuterium Exchange Measurement, Hydrogen/*chemistry, Mass Spectrometry, Molecular Dynamics Simulation, Protein Folding, Proteins/*chemistry}
}

@book{Weiss2016HydrogenApplications,
    title = {{Hydrogen Exchange Mass Spectrometry of Proteins: Fundamentals, Methods, and Applications}},
    year = {2016},
    author = {{Weiss}},
    pages = {376},
    publisher = {Wiley},
    url = {https://books.google.com/books?hl=en&lr=&id=8nZjCwAAQBAJ&pgis=1},
    isbn = {1118703731}
}

@article{Englander1997HydrogenLinderstrm-Lang.,
    title = {{Hydrogen exchange: the modern legacy of Linderstr{\o}m-Lang.}},
    year = {1997},
    journal = {Protein science : a publication of the Protein Society},
    author = {Englander, S W and Mayne, L and Bai, Y and Sosnick, T R},
    number = {5},
    pages = {1101--9},
    volume = {6},
    url = {http://www.pubmedcentral.nih.gov/articlerender.fcgi?artid=2143687&tool=pmcentrez&rendertype=abstract},
    isbn = {0961-8368},
    doi = {10.1002/pro.5560060517},
    issn = {0961-8368},
    pmid = {9144782},
    arxivId = {WOS:A1997WX51600018},
    keywords = {Chemistry, Chemistry: history, Denmark, History, 20th Century, Hydrogen Bonding, Kinetics, Protein Folding, Protein Structure, Secondary, Proteins, Proteins: chemistry}
}

@article{Fasoli2009Hydrogen/deuteriumSolvents,
    title = {{Hydrogen/deuterium exchange study of subtilisin carlsberg during prolonged exposure to organic solvents}},
    year = {2009},
    journal = {Biotechnology and Bioengineering},
    author = {Fasoli, Ezio and Ferrer, Amaris and Barletta, Gabriel L.},
    number = {4},
    pages = {1025--1032},
    volume = {102},
    isbn = {0006-3592},
    doi = {10.1002/bit.22147},
    issn = {00063592},
    pmid = {18985614},
    keywords = {Biocatalysis in organic solvents, Conformational flexibility, Hydrogen/deuterium exchange, Subtilisin carlsberg}
}

@misc{Hyper-parametersScience,
    title = {{Hyper-parameters in Action! Part II — Weight Initializers | by Daniel Godoy | Towards Data Science}},
    url = {https://towardsdatascience.com/hyper-parameters-in-action-part-ii-weight-initializers-35aee1a28404}
}

@article{He2015ICut:Cells.,
    title = {{iCut: an Integrative Cut Algorithm Enables Accurate Segmentation of Touching Cells.}},
    year = {2015},
    journal = {Scientific reports},
    author = {He, Yong and Gong, Hui and Xiong, Benyi and Xu, Xiaofeng and Li, Anan and Jiang, Tao and Sun, Qingtao and Wang, Simin and Luo, Qingming and Chen, Shangbin},
    month = {7},
    pages = {12089},
    volume = {5},
    publisher = {Nature Publishing Group},
    url = {http://www.ncbi.nlm.nih.gov/pubmed/26168908 http://www.pubmedcentral.nih.gov/articlerender.fcgi?artid=PMC4501004},
    doi = {10.1038/srep12089},
    issn = {2045-2322},
    pmid = {26168908}
}

@article{Martinez-Ledesma2015IdentificationAlgorithm,
    title = {{Identification of a multi-cancer gene expression biomarker for cancer clinical outcomes using a network-based algorithm}},
    year = {2015},
    journal = {Nature Publishing Group},
    author = {Martinez-Ledesma, Emmanuel and Verhaak, Roeland G W and Trevi{\~{n}}o, Victor},
    url = {https://www.nature.com/articles/srep11966.pdf},
    doi = {10.1038/srep11966}
}

@article{Renier2014IDISCO:Imaging,
    title = {{iDISCO: A Simple, Rapid Method to Immunolabel Large Tissue Samples for Volume Imaging}},
    year = {2014},
    journal = {Cell},
    author = {Renier, Nicolas and Wu, Zhuhao and Simon, David J. and Yang, Jing and Ariel, Pablo and Tessier-Lavigne, Marc},
    number = {4},
    month = {11},
    pages = {896--910},
    volume = {159},
    publisher = {Cell Press},
    url = {https://www.sciencedirect.com/science/article/pii/S0092867414012975?via%3Dihub},
    doi = {10.1016/J.CELL.2014.10.010},
    issn = {0092-8674}
}

@article{Renier2014IDISCO:Imaging.,
    title = {{iDISCO: a simple, rapid method to immunolabel large tissue samples for volume imaging.}},
    year = {2014},
    journal = {Cell},
    author = {Renier, Nicolas and Wu, Zhuhao and Simon, David J and Yang, Jing and Ariel, Pablo and Tessier-Lavigne, Marc},
    number = {4},
    month = {11},
    pages = {896--910},
    volume = {159},
    publisher = {Elsevier},
    url = {http://www.ncbi.nlm.nih.gov/pubmed/25417164},
    doi = {10.1016/j.cell.2014.10.010},
    issn = {1097-4172},
    pmid = {25417164}
}

@article{Guo2022ImageNeurons,
    title = {{Image enhancement to leverage the 3D morphological reconstruction of single-cell neurons}},
    year = {2022},
    journal = {Bioinformatics},
    author = {Guo, Shuxia and Zhao, Xuan and Jiang, Shengdian and Ding, Liya and Peng, Hanchuan},
    number = {2},
    month = {1},
    pages = {503--512},
    volume = {38},
    publisher = {Oxford Academic},
    url = {https://academic.oup.com/bioinformatics/article/38/2/503/6369506},
    doi = {10.1093/BIOINFORMATICS/BTAB638},
    issn = {1367-4803}
}

@article{Zhang2018ImageNetworks,
    title = {{Image Recognition Using Scale Recurrent Neural Networks}},
    year = {2018},
    journal = {arXiv},
    author = {Zhang, Dong-Qing},
    url = {https://arxiv.org/pdf/1803.09218.pdf},
    isbn = {1803.09218v1},
    arxivId = {1803.09218v1}
}

@article{Al-amri2010ImageDetection,
    title = {{Image segmentation by using edge detection}},
    year = {2010},
    journal = {International Journal on Computer Science and Engineering},
    author = {Al-amri, Salem Saleh and Kalyankar, N V and S.D, Khamitkar},
    number = {3},
    pages = {804--807},
    volume = {2},
    keywords = {Discontinuity detection/Types of Discontinuity det, Edge Detection Techniques, Gradient operation, image segmentation}
}

@article{Krizhevsky2012ImageNetNetworks,
    title = {{ImageNet classification with deep convolutional neural networks}},
    year = {2012},
    journal = {Advances in neural information processing systems},
    author = {Krizhevsky, Alex and Sutskever, Ilya and Hinton, G},
    pages = {1106--1114},
    url = {http://code.google.com/p/cuda-convnet/},
    isbn = {9781627480031},
    doi = {10.1145/3065386},
    issn = {00010782},
    pmid = {15287819},
    arxivId = {1102.0183}
}

@techreport{Krizhevsky2012ImageNetNetworksb,
    title = {{ImageNet Classification with Deep Convolutional Neural Networks}},
    year = {2012},
    booktitle = {Advances in Neural Information Processing Systems},
    author = {Krizhevsky, Alex and Sutskever, Ilya and Hinton, Geoffrey E},
    volume = {25},
    url = {http://code.google.com/p/cuda-convnet/}
}

@article{Garcia-Carbonero2015ImagingDevelopment.,
    title = {{Imaging approaches to assess the therapeutic response of gastroenteropancreatic neuroendocrine tumors (GEP-NETs): current perspectives and future trends of an exciting field in development.}},
    year = {2015},
    journal = {Cancer metastasis reviews},
    author = {Garcia-Carbonero, Rocio and Garcia-Figueiras, Roberto and Carmona-Bayonas, Alberto and Sevilla, Isabel and Teule, Alex and Quindos, Maria and Grande, Enrique and Capdevila, Jaume and Aller, Javier and Arbizu, Javier and Jimenez-Fonseca, Paula and Spanish Cooperative Group of Neuroendocrine Tumors (GETNE), on behalf of the Spanish Cooperative Group of Neuroendocrine Tumors},
    number = {4},
    month = {12},
    pages = {823--42},
    volume = {34},
    publisher = {Springer},
    url = {http://www.ncbi.nlm.nih.gov/pubmed/26433592 http://www.pubmedcentral.nih.gov/articlerender.fcgi?artid=PMC4661203},
    doi = {10.1007/s10555-015-9598-5},
    issn = {1573-7233},
    pmid = {26433592},
    keywords = {Functional imaging, Neuroendocrine tumors, Radiological evaluation, Response assessment, Response criteria}
}

@article{Pantel2018ImagingStrategies,
    title = {{Imaging cancer metabolism: Underlying biology and emerging strategies}},
    year = {2018},
    journal = {Journal of Nuclear Medicine},
    author = {Pantel, Austin R. and Ackerman, Daniel and Lee, Seung Cheol and Mankoff, David A. and Gade, Terence P.},
    number = {9},
    month = {9},
    pages = {1340--1349},
    volume = {59},
    publisher = {Society of Nuclear Medicine Inc.},
    doi = {10.2967/jnumed.117.199869},
    issn = {2159662X},
    keywords = {Cancer metabolism, Magnetic resonance imaging, Molecular imaging, Positron-emission tomography}
}

@article{Walsh2021ImagingTomography,
    title = {{Imaging intact human organs with local resolution of cellular structures using hierarchical phase-contrast tomography}},
    year = {2021},
    journal = {Nature Methods 2021 18:12},
    author = {Walsh, C. L. and Tafforeau, P. and Wagner, W. L. and Jafree, D. J. and Bellier, A. and Werlein, C. and K{\"{u}}hnel, M. P. and Boller, E. and Walker-Samuel, S. and Robertus, J. L. and Long, D. A. and Jacob, J. and Marussi, S. and Brown, E. and Holroyd, N. and Jonigk, D. D. and Ackermann, M. and Lee, P. D.},
    number = {12},
    month = {11},
    pages = {1532--1541},
    volume = {18},
    publisher = {Nature Publishing Group},
    url = {https://www.nature.com/articles/s41592-021-01317-x},
    doi = {10.1038/s41592-021-01317-x},
    issn = {1548-7105},
    pmid = {34737453},
    keywords = {Cardiovascular biology, Kidney, Translational research, X, ray tomography}
}

@article{Mulder2010ImagingAngiogenesis,
    title = {{Imaging of angiogenesis}},
    year = {2010},
    journal = {Angiogenesis},
    author = {Mulder, Willem J. M. and Griffioen, Arjan W.},
    number = {2},
    month = {6},
    pages = {71},
    volume = {13},
    publisher = {Springer},
    url = {/pmc/articles/PMC2911533/ https://www.ncbi.nlm.nih.gov/pmc/articles/PMC2911533/},
    doi = {10.1007/S10456-010-9178-9},
    pmid = {20559867}
}

@article{McDonald2003ImagingClinic,
    title = {{Imaging of angiogenesis: from microscope to clinic}},
    year = {2003},
    journal = {Nature Medicine 2003 9:6},
    author = {McDonald, Donald M and Choyke, Peter L},
    number = {6},
    month = {6},
    pages = {713--725},
    volume = {9},
    publisher = {Nature Publishing Group},
    url = {https://www.nature.com/articles/nm0603-713},
    doi = {10.1038/nm0603-713},
    issn = {1546-170X},
    keywords = {Biomedicine, Cancer Research, Infectious Diseases, Metabolic Diseases, Molecular Medicine, Neurosciences, general}
}

@incollection{Apostolova2016ImagingPET,
    title = {{Imaging of tumor metabolism using positron emission tomography (PET)}},
    year = {2016},
    booktitle = {Recent Results in Cancer Research},
    author = {Apostolova, Ivayla and Wedel, Florian and Brenner, Winfried},
    pages = {177--205},
    volume = {207},
    publisher = {Springer New York LLC},
    doi = {10.1007/978-3-319-42118-6{\_}8},
    issn = {21976767},
    keywords = {FDG-PET, Molecular imaging, PET/CT, Tumor hypoxia}
}

@article{Lloyd-Lewis2016ImagingMethods,
    title = {{Imaging the mammary gland and mammary tumours in 3D: Optical tissue clearing and immunofluorescence methods}},
    year = {2016},
    journal = {Breast Cancer Research},
    author = {Lloyd-Lewis, Bethan and Davis, Felicity M. and Harris, Olivia B. and Hitchcock, Jessica R. and Lourenco, Filipe C. and Pasche, Mathias and Watson, Christine J.},
    number = {1},
    month = {12},
    pages = {1--17},
    volume = {18},
    publisher = {BioMed Central Ltd.},
    url = {https://link.springer.com/articles/10.1186/s13058-016-0754-9 https://link.springer.com/article/10.1186/s13058-016-0754-9},
    doi = {10.1186/S13058-016-0754-9/TABLES/1},
    issn = {1465542X},
    pmid = {27964754},
    keywords = {3D imaging, Breast cancer, Fluorescence microscopy, Lactation, Light sheet fluorescence microscopy, Mammary gland, Tissue clearing, Two-photon microscopy}
}

@misc{ImmunohistochemistrySheet,
    title = {{Immunohistochemistry Technovit H8100 Technical Data Sheet}},
    url = {https://www.emsdiasum.com/microscopy/technical/datasheet/14654_immunohistochemistry.aspx}
}

@article{Prasannan2022ImpairedAxis,
    title = {{Impaired exercise capacity in post-COVID syndrome: the role of VWF-ADAMTS13 axis}},
    year = {2022},
    journal = {Blood Advances},
    author = {Prasannan, Nithya and Heightman, Melissa and Hillman, Toby and Wall, Emma and Bell, Robert and Kessler, Anna and Neave, Lucy and Doyle, Andrew James and Devaraj, Akshitha and Singh, Deepak and Dehbi, Hakim-Moulay and Scully, Marie},
    month = {7},
    publisher = {American Society of Hematology},
    doi = {10.1182/BLOODADVANCES.2021006944/485206/IMPAIRED-EXERCISE-CAPACITY-IN-POST-COVID-SYNDROME},
    issn = {2473-9529}
}

@article{Russo2022ImplicationAspects,
    title = {{Implication of COVID-19 on Erythrocytes Functionality: Red Blood Cell Biochemical Implications and Morpho-Functional Aspects}},
    year = {2022},
    journal = {International Journal of Molecular Sciences},
    author = {Russo, Annamaria and Tellone, Ester and Barreca, Davide and Ficarra, Silvana and Lagan{\`{a}}, Giuseppina},
    number = {4},
    month = {2},
    pages = {2171},
    volume = {23},
    publisher = {Multidisciplinary Digital Publishing Institute  (MDPI)},
    url = {/pmc/articles/PMC8878454/ /pmc/articles/PMC8878454/?report=abstract https://www.ncbi.nlm.nih.gov/pmc/articles/PMC8878454/},
    doi = {10.3390/IJMS23042171},
    issn = {14220067},
    pmid = {35216286},
    keywords = {COVID-19, Hematology, Hemoglobin, Infections, Red blood cells, SARS-CoV-2}
}

@article{Lee2014ImprovedIntestine,
    title = {{Improved application of the electrophoretic tissue clearing technology, CLARITY, to intact solid organs including brain, pancreas, liver, kidney, lung, and intestine}},
    year = {2014},
    journal = {BMC Developmental Biology},
    author = {Lee, Hyunsu and Park, Jae Hyung and Seo, Incheol and Park, Sun Hyun and Kim, Shin},
    number = {1},
    volume = {14},
    publisher = {BioMed Central Ltd.},
    doi = {10.1186/s12861-014-0048-3},
    issn = {1471213X},
    pmid = {25528649},
    keywords = {3D reconstruction, Brain, CLARITY, Electrophoretic tissue clearing, Nervous system, Purkinje layer}
}

@article{Chapman2011ImprovedMutation,
    title = {{Improved Survival with Vemurafenib in Melanoma with BRAF V600E Mutation}},
    year = {2011},
    journal = {New England Journal of Medicine},
    author = {Chapman, Paul B. and Hauschild, Axel and Robert, Caroline and Haanen, John B. and Ascierto, Paolo and Larkin, James and Dummer, Reinhard and Garbe, Claus and Testori, Alessandro and Maio, Michele and Hogg, David and Lorigan, Paul and Lebbe, Celeste and Jouary, Thomas and Schadendorf, Dirk and Ribas, Antoni and O'Day, Steven J. and Sosman, Jeffrey A. and Kirkwood, John M. and Eggermont, Alexander M.M. and Dreno, Brigitte and Nolop, Keith and Li, Jiang and Nelson, Betty and Hou, Jeannie and Lee, Richard J. and Flaherty, Keith T. and McArthur, Grant A.},
    number = {26},
    month = {6},
    pages = {2507--2516},
    volume = {364},
    publisher = { Massachusetts Medical Society },
    url = {http://www.nejm.org/doi/abs/10.1056/NEJMoa1103782},
    doi = {10.1056/NEJMoa1103782},
    issn = {0028-4793}
}

@inproceedings{Razlighi2018In-SilicoStimulation,
    title = {{In-Silico Ear Model Based on Episcopic Images for Percutaneous Auricular Vagus Nerve Stimulation}},
    year = {2018},
    booktitle = {EMF-Med 2018 - 1st EMF-Med World Conference on Biomedical Applications of Electromagnetic Fields and COST EMF-MED Final Event with 6th MCM},
    author = {Razlighi, Babak Dabiri and Kampusch, Stefan and Geyer, Stefan H. and Hoang Le, Van and Thurk, Florian and Brenner, Simon and Szeles, Jozsef Constantin and Weninger, Wolfgang J. and Kaniusas, Eugenijus},
    month = {11},
    publisher = {Institute of Electrical and Electronics Engineers Inc.},
    isbn = {9789532900798},
    doi = {10.23919/EMF-MED.2018.8526013},
    keywords = {Auricular Vagus Nerve Stimulation, Episcopic Imaging, In-Silico Modelling}
}

@article{Fong2009InhibitionCarriers,
    title = {{Inhibition of Poly(ADP-Ribose) Polymerase in Tumors from BRCA Mutation Carriers}},
    year = {2009},
    journal = {New England Journal of Medicine},
    author = {Fong, Peter C. and Boss, David S. and Yap, Timothy A. and Tutt, Andrew and Wu, Peijun and Mergui-Roelvink, Marja and Mortimer, Peter and Swaisland, Helen and Lau, Alan and O'Connor, Mark J. and Ashworth, Alan and Carmichael, James and Kaye, Stan B. and Schellens, Jan H.M. and de Bono, Johann S.},
    number = {2},
    month = {7},
    pages = {123--134},
    volume = {361},
    publisher = {Massachusetts Medical Society},
    url = {http://www.nejm.org/doi/abs/10.1056/NEJMoa0900212},
    doi = {10.1056/NEJMoa0900212}
}

@article{Manohar2007InitialPhotoacoustics,
    title = {{Initial results of in vivo non-invasive cancer imaging in the human breast using near-infrared photoacoustics}},
    year = {2007},
    journal = {Optics Express},
    author = {Manohar, Srirang and Vaartjes, Susanne E. and van Hespen, Johan C. G. and Klaase, Joost M. and van den Engh, Frank M. and Steenbergen, Wiendelt and van Leeuwen, Ton G.},
    number = {19},
    month = {9},
    pages = {12277},
    volume = {15},
    publisher = {The Optical Society},
    doi = {10.1364/oe.15.012277},
    issn = {1094-4087},
    keywords = {Imaging techniques, Laser beams, Optical absorption, Optical imaging, Photoacoustic imaging, X ray imaging}
}

@article{Chaplin1987IntermittentEffects,
    title = {{Intermittent Blood Flow in a Murine Tumor: Radiobiological Effects}},
    year = {1987},
    journal = {Cancer Research},
    author = {Chaplin, David J. and Olive, Peggy L. and Durand, Ralph E.},
    number = {2},
    volume = {47}
}

@article{Standish2008InterstitialStudy,
    title = {{Interstitial Doppler optical coherence tomography as a local tumor necrosis predictor in photodynamic therapy of prostatic carcinoma: An in vivo study}},
    year = {2008},
    journal = {Cancer Research},
    author = {Standish, Beau A. and Lee, Kenneth K.C. and Jin, Xiao and Mariampillai, Adrian and Munce, Nigel R. and Wood, Michael F.G. and Wilson, Brian C. and Vitkin, I. Alex and Yang, Victor X.D.},
    number = {23},
    month = {12},
    pages = {9987--9995},
    volume = {68},
    publisher = {American Association for Cancer Research},
    doi = {10.1158/0008-5472.CAN-08-1128},
    issn = {00085472}
}

@article{Hak2010IntravitalNanoparticles,
    title = {{Intravital microscopy in window chambers: a unique tool to study tumor angiogenesis and delivery of nanoparticles}},
    year = {2010},
    journal = {Angiogenesis 2010 13:2},
    author = {Hak, Sjoerd and Reitan, Nina K. and Haraldseth, Olav and de Lange Davies, Catharina},
    number = {2},
    month = {7},
    pages = {113--130},
    volume = {13},
    publisher = {Springer},
    url = {https://link.springer.com/article/10.1007/s10456-010-9176-y},
    doi = {10.1007/S10456-010-9176-Y},
    issn = {1573-7209},
    keywords = {Biomedicine, Cancer Research, Cardiology, Cell Biology, Oncology, Ophthalmology, general}
}

@article{Tompa2015IntrinsicallySpecialists.,
    title = {{Intrinsically disordered proteins: emerging interaction specialists.}},
    year = {2015},
    journal = {Current opinion in structural biology},
    author = {Tompa, Peter and Schad, Eva and Tantos, Agnes and Kalmar, Lajos},
    month = {12},
    pages = {49--59},
    volume = {35},
    url = {http://www.sciencedirect.com/science/article/pii/S0959440X15001244},
    doi = {10.1016/j.sbi.2015.08.009},
    issn = {1879-033X},
    pmid = {26402567}
}

@article{Hanson1993IntroductionAnalysis,
    title = {{Introduction to Bayesian image analysis}},
    year = {1993},
    journal = {Proceedings SPIE. Medical Imaging: Image Processing},
    author = {Hanson, K M},
    pages = {716--731},
    volume = {1898}
}

@article{Lemm2011IntroductionImaging,
    title = {{Introduction to machine learning for brain imaging}},
    year = {2011},
    author = {Lemm, Steven and Blankertz, Benjamin and Dickhaus, Thorsten and M{\"{u}}ller, Klaus- Robert},
    url = {https://ac.els-cdn.com/S1053811910014163/1-s2.0-S1053811910014163-main.pdf?_tid=6d317bfe-ab43-11e7-9b41-00000aacb362&acdnat=1507369354_a9f76b72f91e8024d20611d270c79309},
    doi = {10.1016/j.neuroimage.2010.11.004},
    keywords = {Cross validation, Machine learning, Model selection, Pattern recognition}
}

@article{Allen2004IntroductionSimulation,
    title = {{Introduction to Molecular Dynamics Simulation}},
    year = {2004},
    journal = {Computational Soft Matter},
    author = {Allen, Michael P},
    pages = {1--28},
    volume = {23},
    url = {http://www.fz-juelich.de/nic-series/volume23},
    isbn = {3000126414},
    doi = {10.1016/j.cplett.2006.06.020},
    issn = {17412552},
    pmid = {22058275},
    arxivId = {0804.1814}
}

@article{Kang2011InvolvementCells,
    title = {{Involvement of Cox-2 in the metastatic potential of chemotherapy-resistant breast cancer cells}},
    year = {2011},
    journal = {BMC Cancer},
    author = {Kang, Ju-Hee and Song, Ki-Hoon and Jeong, Kyung-Chae and Kim, Sunshin and Choi, Changsun and Lee, Chang Hoon and Oh, Seung Hyun},
    number = {1},
    month = {12},
    pages = {334},
    volume = {11},
    url = {http://www.ncbi.nlm.nih.gov/pubmed/21813027 http://www.pubmedcentral.nih.gov/articlerender.fcgi?artid=PMC3199868 http://bmccancer.biomedcentral.com/articles/10.1186/1471-2407-11-334},
    doi = {10.1186/1471-2407-11-334},
    issn = {1471-2407},
    pmid = {21813027}
}

@article{Hepler1970IonizationMixtures,
    title = {{Ionization constants for water in aqueous organic mixtures}},
    year = {1970},
    journal = {The Journal of Physical Chemistry},
    author = {Hepler, Loren G and Woolley, Earl M and Hurkot, Donald G},
    number = {22},
    pages = {3908--3913},
    volume = {74},
    url = {http://dx.doi.org/10.1021/j100716a011},
    isbn = {0022-3654},
    doi = {10.1021/j100716a011}
}

@article{Wang2020JointVesselNet:Segmentation,
    title = {{JointVesselNet: Joint Volume-Projection Convolutional Embedding Networks for 3D Cerebrovascular Segmentation}},
    year = {2020},
    journal = {Lecture Notes in Computer Science (including subseries Lecture Notes in Artificial Intelligence and Lecture Notes in Bioinformatics)},
    author = {Wang, Yifan and Yan, Guoli and Zhu, Haikuan and Buch, Sagar and Wang, Ying and Haacke, Ewart Mark and Hua, Jing and Zhong, Zichun},
    pages = {106--116},
    volume = {12266 LNCS},
    publisher = {Springer Science and Business Media Deutschland GmbH},
    url = {https://link.springer.com/chapter/10.1007/978-3-030-59725-2_11},
    isbn = {9783030597245},
    doi = {10.1007/978-3-030-59725-2{\_}11/FIGURES/3},
    issn = {16113349},
    keywords = {3D cerebrovascular segmentation, Deep neural network, Joint embedding, Maximum intensity projection (MIP)}
}

@article{Luo2017Label-freeTomography.,
    title = {{Label-free brainwide visualization of senile plaque using cryo-micro-optical sectioning tomography.}},
    year = {2017},
    journal = {Optics letters},
    author = {Luo, Yilin and Wang, Anle and Liu, Mengmeng and Lei, Tian and Zhang, Xiaochuan and Gao, Zhaobing and Jiang, Hualiang and Gong, Hui and Yuan, Jing},
    number = {21},
    month = {11},
    pages = {4247--4250},
    volume = {42},
    url = {http://www.ncbi.nlm.nih.gov/pubmed/29088144},
    doi = {10.1364/OL.42.004247},
    issn = {1539-4794},
    pmid = {29088144}
}

@article{Wen2022Large-fieldModulator,
    title = {{Large-field structured illumination microscopy based on 2D grating and a spatial light modulator}},
    year = {2022},
    journal = {Optics Letters, Vol. 47, Issue 11, pp. 2666-2669},
    author = {Wen, Kai and Wen, Kai and Fang, Xiang and Ma, Ying and Liu, Min and An, Sha and Zheng, JuanJuan and Zheng, JuanJuan and Kozacki, Tomasz and Gao, Peng},
    number = {11},
    month = {6},
    pages = {2666--2669},
    volume = {47},
    publisher = {Optica Publishing Group},
    url = {https://opg.optica.org/viewmedia.cfm?uri=ol-47-11-2666&seq=0&html=true https://opg.optica.org/abstract.cfm?uri=ol-47-11-2666 https://opg.optica.org/ol/abstract.cfm?uri=ol-47-11-2666},
    doi = {10.1364/OL.460292},
    issn = {1539-4794},
    pmid = {35648900},
    keywords = {Field enhancement, Optical imaging, Phase shift, Spatial light modulators, Spatial resolution, Structured illumination microscopy}
}

@article{He2020LearningExtraction,
    title = {{Learning Hybrid Representations for Automatic 3D Vessel Centerline Extraction}},
    year = {2020},
    journal = {Lecture Notes in Computer Science (including subseries Lecture Notes in Artificial Intelligence and Lecture Notes in Bioinformatics)},
    author = {He, Jiafa and Pan, Chengwei and Yang, Can and Zhang, Ming and Wang, Yang and Zhou, Xiaowei and Yu, Yizhou},
    pages = {24--34},
    volume = {12266 LNCS},
    publisher = {Springer Science and Business Media Deutschland GmbH},
    url = {https://link.springer.com/chapter/10.1007/978-3-030-59725-2_3},
    isbn = {9783030597245},
    doi = {10.1007/978-3-030-59725-2{\_}3/FIGURES/8},
    issn = {16113349},
    arxivId = {2012.07262},
    keywords = {Centerline extraction, Hybrid representations, Vessel segmentation}
}

@article{Hu2021LIFE:Segmentation,
    title = {{LIFE: A Generalizable Autodidactic Pipeline for 3D OCT-A Vessel Segmentation}},
    year = {2021},
    journal = {Lecture Notes in Computer Science (including subseries Lecture Notes in Artificial Intelligence and Lecture Notes in Bioinformatics)},
    author = {Hu, Dewei and Cui, Can and Li, Hao and Larson, Kathleen E. and Tao, Yuankai K. and Oguz, Ipek},
    pages = {514--524},
    volume = {12901 LNCS},
    publisher = {Springer Science and Business Media Deutschland GmbH},
    url = {https://link.springer.com/chapter/10.1007/978-3-030-87193-2_49},
    isbn = {9783030871925},
    doi = {10.1007/978-3-030-87193-2{\_}49/TABLES/1},
    issn = {16113349},
    arxivId = {2107.04282},
    keywords = {OCT angiography, Self-supervised, Vessel segmentation}
}

@article{Strickland2004LightEmbryos.,
    title = {{Light microscopy of echinoderm embryos.}},
    year = {2004},
    journal = {Methods in cell biology},
    author = {Strickland, Laila and von Dassow, George and Ellenberg, Jan and Foe, Victoria and Lenart, Peter and Burgess, David},
    pages = {371--409},
    volume = {74},
    url = {http://linkinghub.elsevier.com/retrieve/pii/S0091679X04740169},
    isbn = {0091-679X},
    doi = {10.1016/S0091-679X(04)74016-9},
    issn = {0091-679X},
    pmid = {15575615}
}

@article{Chakraborty2019Light-sheetResolution,
    title = {{Light-sheet microscopy of cleared tissues with isotropic, subcellular resolution}},
    year = {2019},
    journal = {Nature Methods},
    author = {Chakraborty, Tonmoy and Driscoll, Meghan K. and Jeffery, Elise and Murphy, Malea M. and Roudot, Philippe and Chang, Bo Jui and Vora, Saumya and Wong, Wen Mai and Nielson, Cara D. and Zhang, Hua and Zhemkov, Vladimir and Hiremath, Chitkale and De La Cruz, Estanislao Daniel and Yi, Yating and Bezprozvanny, Ilya and Zhao, Hu and Tomer, Raju and Heintzmann, Rainer and Meeks, Julian P. and Marciano, Denise K. and Morrison, Sean J. and Danuser, Gaudenz and Dean, Kevin M. and Fiolka, Reto},
    number = {11},
    month = {11},
    pages = {1109--1113},
    volume = {16},
    publisher = {Nature Publishing Group},
    url = {https://doi.org/10.1038/s41592-019-0615-4},
    doi = {10.1038/s41592-019-0615-4},
    issn = {15487105},
    pmid = {31673159},
    keywords = {Fluorescence imaging, Image processing, Imaging}
}

@article{Tannock2002LimitedChemotherapy.,
    title = {{Limited penetration of anticancer drugs through tumor tissue: a potential cause of resistance of solid tumors to chemotherapy.}},
    year = {2002},
    journal = {Clinical cancer research : an official journal of the American Association for Cancer Research},
    author = {Tannock, Ian F and Lee, Carol M and Tunggal, Jonathon K and Cowan, David S M and Egorin, Merrill J},
    number = {3},
    month = {3},
    pages = {878--84},
    volume = {8},
    publisher = {American Association for Cancer Research},
    url = {http://www.ncbi.nlm.nih.gov/pubmed/11895922},
    issn = {1078-0432},
    pmid = {11895922}
}

@article{Mulder2006Lipid-basedImaging,
    title = {{Lipid-based nanoparticles for contrast-enhanced MRI and molecular imaging}},
    year = {2006},
    journal = {NMR in Biomedicine},
    author = {Mulder, Willem J.M. and Strijkers, Gustav J. and van Tilborg, Geralda A.F. and Griffioen, Arjan W. and Nicolay, Klaas},
    number = {1},
    month = {2},
    pages = {142--164},
    volume = {19},
    doi = {10.1002/NBM.1011},
    keywords = {Contrast-enhanced magnetic resonance imaging, Lipid-based nanoparticles, Liposomes, Micelles, Microemulsions, Molecular imaging}
}

@article{Olusanya2018LiposomalDrugs,
    title = {{Liposomal Drug Delivery Systems and Anticancer Drugs}},
    year = {2018},
    journal = {Molecules : A Journal of Synthetic Chemistry and Natural Product Chemistry},
    author = {Olusanya, Temidayo O.B. and Ahmad, Rita Rushdi Haj and Ibegbu, Daniel M. and Smith, James R. and Elkordy, Amal Ali},
    number = {4},
    volume = {23},
    publisher = {Multidisciplinary Digital Publishing Institute  (MDPI)},
    url = {/pmc/articles/PMC6017847/ /pmc/articles/PMC6017847/?report=abstract https://www.ncbi.nlm.nih.gov/pmc/articles/PMC6017847/},
    doi = {10.3390/MOLECULES23040907},
    issn = {14203049},
    pmid = {29662019},
    keywords = {Anticancer drugs, Drug delivery, Liposomes}
}

@article{Fulton2023LiposomesNow,
    title = {{Liposomes in Cancer Therapy: How Did We Start and Where Are We Now}},
    year = {2023},
    journal = {International Journal of Molecular Sciences},
    author = {Fulton, Melody D. and Najahi-Missaoui, Wided},
    number = {7},
    month = {4},
    pages = {6615},
    volume = {24},
    publisher = {Multidisciplinary Digital Publishing Institute  (MDPI)},
    url = {/pmc/articles/PMC10095497/ /pmc/articles/PMC10095497/?report=abstract https://www.ncbi.nlm.nih.gov/pmc/articles/PMC10095497/},
    doi = {10.3390/IJMS24076615},
    issn = {14220067},
    pmid = {37047585},
    keywords = {PEGylation, anticancer therapy, cancer, liposomes, nanoparticle, targeted drug delivery}
}

@article{Lorenzo2011LiveMicroscopy,
    title = {{Live cell division dynamics monitoring in 3D large spheroid tumor models using light sheet microscopy}},
    year = {2011},
    journal = {Cell Division},
    author = {Lorenzo, Corinne and Frongia, Céline and Jorand, Raphaël and Fehrenbach, Jérôme and Weiss, Pierre and Maandhui, Amina and Gay, Guillaume and Ducommun, Bernard and Lobjois, Valérie},
    number = {1},
    month = {12},
    pages = {22},
    volume = {6},
    publisher = {BioMed Central},
    url = {http://celldiv.biomedcentral.com/articles/10.1186/1747-1028-6-22},
    doi = {10.1186/1747-1028-6-22},
    issn = {17471028},
    keywords = {Cancer Research, Cell Biology}
}

@article{Clarke1993LocalPathways.,
    title = {{Local breathing and global unfolding in hydrogen exchange of barnase and its relationship to protein folding pathways.}},
    year = {1993},
    journal = {Proceedings of the National Academy of Sciences of the United States of America},
    author = {Clarke, J and Hounslow, a M and Bycroft, M and Fersht, a R},
    number = {November},
    pages = {9837--9841},
    volume = {90},
    isbn = {0027-8424},
    doi = {10.1073/pnas.90.21.9837},
    issn = {0027-8424},
    pmid = {8234322}
}

@article{Kragelund1995LocalACBP,
    title = {{Local perturbations by ligand binding of hydrogen deuterium exchange kinetics in a four-helix bundle protein, acyl coenzyme A binding protein (ACBP)}},
    year = {1995},
    journal = {Journal of Molecular Biology},
    author = {Kragelund, B B and Knudsen, J and Poulsen, F M},
    number = {5},
    pages = {695--706},
    volume = {250},
    url = {http://unicorn.novo.dk/netacgi/getref.pl?ref=P-7623386},
    doi = {10.1006/jmbi.1995.0409},
    issn = {0022-2836},
    pmid = {104},
    keywords = {Amides, Animals, Carrier Proteins, Cattle, Computer Graphics, Deuterium, Diazepam Binding Inhibitor, Hydrogen, Kinetics, Ligands, Magnetic Resonance Spectroscopy, Palmitoyl Coenzyme A, Protein Binding, Protein Conformation, Protein Folding, Support,Non-U.S.Gov't, analysis}
}

@article{Dong2021Local-globalSegmentation,
    title = {{Local-global active contour model based on tensor-based representation for 3D ultrasound vessel segmentation}},
    year = {2021},
    journal = {Physics in Medicine {\&} Biology},
    author = {Dong, Jiahui and Ai, Danni and Fan, Jingfan and Deng, Qiaoling and Song, Hong and Cheng, Zhigang and Liang, Ping and Wang, Yongtian and Yang, Jian},
    number = {11},
    month = {5},
    pages = {115017},
    volume = {66},
    publisher = {IOP Publishing},
    url = {https://iopscience.iop.org/article/10.1088/1361-6560/abfc92 https://iopscience.iop.org/article/10.1088/1361-6560/abfc92/meta},
    doi = {10.1088/1361-6560/ABFC92},
    issn = {0031-9155},
    keywords = {3d ultrasound vessel segmentation, active contour model, tensor-based representation}
}

@article{Dong2021Local-globalSegmentationb,
    title = {{Local-global active contour model based on tensor-based representation for 3D ultrasound vessel segmentation}},
    year = {2021},
    journal = {Physics in Medicine and Biology},
    author = {Dong, Jiahui and Ai, Danni and Fan, Jingfan and Deng, Qiaoling and Song, Hong and Cheng, Zhigang and Liang, Ping and Wang, Yongtian and Yang, Jian},
    number = {11},
    volume = {66},
    url = {https://doi.org/10.1088/1361-6560/abfc92},
    doi = {10.1088/1361-6560/abfc92},
    issn = {13616560},
    keywords = {3d ultrasound vessel segmentation, active contour model, tensor-based representation}
}

@article{Hoover2000LocatingResponse,
    title = {{Locating blood vessels in retinal images by piecewise threshold probing of a matched filter response}},
    year = {2000},
    journal = {IEEE Transactions on Medical Imaging},
    author = {Hoover, Adam},
    number = {3},
    pages = {203--210},
    volume = {19},
    publisher = {IEEE},
    doi = {10.1109/42.845178},
    issn = {02780062},
    pmid = {10875704}
}

@article{Gyongyosi2023LongDiseases,
    title = {{Long COVID and the cardiovascular system—elucidating causes and cellular mechanisms in order to develop targeted diagnostic and therapeutic strategies: a joint Scientific Statement of the ESC Working Groups on Cellular Biology of the Heart and Myocardial and Pericardial Diseases}},
    year = {2023},
    journal = {Cardiovascular Research},
    author = {Gy{\"{o}}ngy{\"{o}}si, Mariann and Alcaide, Pilar and Asselbergs, Folkert W. and Brundel, Bianca J.J.M. and Camici, Giovanni G. and Da Costa Martins, Paula and Ferdinandy, Péter and Fontana, Marianna and Girao, Henrique and Gnecchi, Massimiliano and Gollmann-Tepek{\"{o}}yl{\"{u}}, Can and Kleinbongard, Petra and Krieg, Thomas and Madonna, Rosalinda and Paillard, Melanie and Pantazis, Antonis and Perrino, Cinzia and Pesce, Maurizio and Schiattarella, Gabriele G. and Sluijter, Joost P.G. and Steffens, Sabine and Tsch{\"{o}}pe, Carsten and Van Linthout, Sophie and Davidson, Sean M.},
    number = {2},
    month = {3},
    pages = {336--356},
    volume = {119},
    publisher = {Oxford Academic},
    url = {https://dx.doi.org/10.1093/cvr/cvac115},
    doi = {10.1093/CVR/CVAC115},
    issn = {0008-6363},
    pmid = {35875883},
    keywords = {COVID-19, Cardiac, Cardiovascular, Long COVID, Post COVID}
}

@article{Glynne2022LongAntihistamines,
    title = {{Long COVID following mild SARS-CoV-2 infection: characteristic T cell alterations and response to antihistamines}},
    year = {2022},
    journal = {Journal of Investigative Medicine},
    author = {Glynne, Paul and Tahmasebi, Natasha and Gant, Vanya and Gupta, Rajeev},
    number = {1},
    month = {1},
    pages = {61--67},
    volume = {70},
    publisher = {BMJ Publishing Group Limited},
    url = {https://jim.bmj.com/content/70/1/61 https://jim.bmj.com/content/70/1/61.abstract},
    doi = {10.1136/JIM-2021-002051},
    issn = {1081-5589},
    pmid = {34611034},
    keywords = {COVID-19, diagnostic tests, immunologic tests, routine}
}

@article{Gabizon1997Long-circulatingAnimals,
    title = {{Long-circulating liposomes for drug delivery in cancer therapy: a review of biodistribution studies in tumor-bearing animals}},
    year = {1997},
    journal = {Advanced Drug Delivery Reviews},
    author = {Gabizon, Alberto and Goren, Dorit and Horowitz, Aviva T. and Tzemach, Dinah and Lossos, Alexander and Siegal, Tali},
    number = {2-3},
    month = {3},
    pages = {337--344},
    volume = {24},
    publisher = {Elsevier},
    doi = {10.1016/S0169-409X(96)00476-0},
    issn = {0169-409X},
    keywords = {anthracyclines, brain tumor in rats, chemotherapy, doxorubicin, human tumor in nude mice, lipid vesicles, pharmacokinetics, polyethylene-glycol}
}

@article{DePace2022Long-COVIDSystems,
    title = {{Long-COVID Syndrome and the Cardiovascular System: A Review of Neurocardiologic Effects on Multiple Systems}},
    year = {2022},
    journal = {Current Cardiology Reports},
    author = {DePace, Nicholas L. and Colombo, Joe},
    number = {11},
    month = {11},
    pages = {1711--1726},
    volume = {24},
    publisher = {Springer},
    url = {https://link.springer.com/article/10.1007/s11886-022-01786-2},
    doi = {10.1007/S11886-022-01786-2/FIGURES/2},
    issn = {15343170},
    pmid = {36178611},
    keywords = {Autonomic dysfunction, Inflammation, Long-COVID, Neuro-cardiovascular effects, Oxidative stress, Quality of life, Symptoms, Treatment}
}

@article{Curcio1994Long-termThyroids,
    title = {{Long-term culture and functional characterization of follicular cells from adult normal human thyroids}},
    year = {1994},
    journal = {Proceedings of the National Academy of Sciences of the United States of America},
    author = {Curcio, Francesco and Ambesi-Impiombato, Francesco Saverio and Perrella, Giuseppina and Coon, Hayden G.},
    number = {19},
    month = {9},
    pages = {9004--9008},
    volume = {91},
    publisher = {National Academy of Sciences},
    doi = {10.1073/pnas.91.19.9004},
    issn = {00278424},
    keywords = {cAMP, hormonal growth control, thyrotropin}
}

@article{Tian2022Long-termManifestations,
    title = {{Long-term follow-up of dynamic brain changes in patients recovered from COVID-19 without neurological manifestations}},
    year = {2022},
    journal = {JCI Insight},
    author = {Tian, Tian and Wu, Jinfeng and Chen, Tao and Li, Jia and Yan, Su and Zhou, Yiran and Peng, Xiaolong and Li, Yuanhao and Zheng, Ning and Cai, Aoling and Ning, Qin and Xiang, Hongbing and Xu, Fuqiang and Qin, Yuanyuan and Zhu, Wenzhen and Wang, Jie},
    number = {4},
    month = {2},
    volume = {7},
    publisher = {American Society for Clinical Investigation},
    url = {/pmc/articles/PMC8876627/ /pmc/articles/PMC8876627/?report=abstract https://www.ncbi.nlm.nih.gov/pmc/articles/PMC8876627/},
    doi = {10.1172/JCI.INSIGHT.155827},
    issn = {23793708},
    pmid = {35191397}
}

@article{PeterJohnson2019LongitudinalTumors,
    title = {{Longitudinal photoacoustic imaging of the pharmacodynamic effect of vascular targeted therapy on tumors}},
    year = {2019},
    journal = {Clinical Cancer Research},
    author = {Peter Johnson, S. and Ogunlade, Olumide and Lythgoe, Mark F. and Beard, Paul and Barbara Pedley, R.},
    number = {24},
    month = {12},
    pages = {7436--7447},
    volume = {25},
    publisher = {American Association for Cancer Research Inc.},
    doi = {10.1158/1078-0432.CCR-19-0360},
    issn = {15573265}
}

@article{Ma2021LossSegmentation,
    title = {{Loss odyssey in medical image segmentation}},
    year = {2021},
    journal = {Medical Image Analysis},
    author = {Ma, Jun and Chen, Jianan and Ng, Matthew and Huang, Rui and Li, Yu and Li, Chen and Yang, Xiaoping and Martel, Anne L.},
    month = {7},
    pages = {102035},
    volume = {71},
    publisher = {Elsevier},
    url = {https://www.sciencedirect.com/science/article/pii/S1361841521000815},
    doi = {10.1016/j.media.2021.102035},
    issn = {13618423},
    pmid = {33813286},
    keywords = {Benchmark, Convolutional neural networks, Loss function, Segmentation}
}

@misc{LowicrylMedia,
    title = {{Lowicryl K4M, K11M, HM20, and HM23 Embedding Media}},
    url = {https://www.emsdiasum.com/microscopy/technical/datasheet/14330b.aspx}
}

@article{Todorov2020MachineVasculature,
    title = {{Machine learning analysis of whole mouse brain vasculature}},
    year = {2020},
    journal = {Nature Methods},
    author = {Todorov, Mihail Ivilinov and Paetzold, Johannes Christian and Schoppe, Oliver and Tetteh, Giles and Shit, Suprosanna and Efremov, Velizar and Todorov-V{\"{o}}lgyi, Katalin and D{\"{u}}ring, Marco and Dichgans, Martin and Piraud, Marie and Menze, Bjoern and Ert{\"{u}}rk, Ali},
    number = {4},
    month = {4},
    pages = {442--449},
    volume = {17},
    publisher = {Nature Research},
    url = {/pmc/articles/PMC7591801/ /pmc/articles/PMC7591801/?report=abstract https://www.ncbi.nlm.nih.gov/pmc/articles/PMC7591801/},
    doi = {10.1038/s41592-020-0792-1},
    issn = {15487105},
    pmid = {32161395}
}

@article{Xu2019MachineData,
    title = {{Machine learning and complex biological data}},
    year = {2019},
    journal = {Genome Biology},
    author = {Xu, Chunming and Jackson, Scott A},
    number = {1},
    volume = {20},
    url = {https://doi.org/10.1186/s13059-019-1689-0},
    doi = {10.1186/s13059-019-1689-0},
    issn = {1474760X},
    pmid = {30992073}
}

@article{Erickson2017MachineImaging,
    title = {{Machine Learning for Medical Imaging}},
    year = {2017},
    journal = {RadioGraphics},
    author = {Erickson, Bradley J. and Korfiatis, Panagiotis and Akkus, Zeynettin and Kline, Timothy L.},
    number = {2},
    month = {3},
    pages = {505--515},
    volume = {37},
    publisher = {Radiological Society of North America},
    url = {http://pubs.rsna.org/doi/10.1148/rg.2017160130},
    isbn = {2356-6140},
    doi = {10.1148/rg.2017160130},
    issn = {0271-5333},
    pmid = {28212054},
    arxivId = {15334406}
}

@article{Giger2018MachineImaging,
    title = {{Machine Learning in Medical Imaging}},
    year = {2018},
    journal = {Journal of the American College of Radiology},
    author = {Giger, Maryellen L},
    number = {3},
    pages = {512--520},
    volume = {15},
    url = {https://doi.org/10.1016/j.jacr.2017.12.028},
    isbn = {978-3-319-47156-3},
    doi = {10.1016/j.jacr.2017.12.028},
    issn = {1558349X},
    pmid = {29398494},
    arxivId = {1701.05616},
    keywords = {Machine learning, computer-aided diagnosis, computer-assisted decision support, deep learning, radiomics}
}

@book{Murphy2014MachinePerspective,
    title = {{Machine Learning, a Probabilistic Perspective}},
    year = {2014},
    author = {Murphy, Kevin P},
    number = {2},
    pages = {62--63},
    volume = {27},
    publisher = {The MIT Press},
    url = {http://mitpress.mit.edu},
    address = {Cambridge},
    isbn = {9780262018029},
    doi = {10.1080/09332480.2014.914768},
    issn = {0933-2480}
}

@article{Lee2017MacroActivity.,
    title = {{Macro optical projection tomography for large scale 3D imaging of plant structures and gene activity.}},
    year = {2017},
    journal = {Journal of experimental botany},
    author = {Lee, Karen J I and Calder, Grant M and Hindle, Christopher R and Newman, Jacob L and Robinson, Simon N and Avondo, Jerome J H Y and Coen, Enrico S},
    number = {3},
    pages = {527--538},
    volume = {68},
    publisher = {Oxford University Press},
    url = {http://www.ncbi.nlm.nih.gov/pubmed/28025317 http://www.pubmedcentral.nih.gov/articlerender.fcgi?artid=PMC5441912},
    doi = {10.1093/jxb/erw452},
    issn = {1460-2431},
    pmid = {28025317},
    keywords = {3D, M-OPT, development, gene activity, imaging, macro optical projection tomography, macroscopic, plant-insect interactions, tomography, whole plant}
}

@article{Ma2013MagneticFingerprinting,
    title = {{Magnetic resonance fingerprinting}},
    year = {2013},
    journal = {Nature},
    author = {Ma, Dan and Gulani, Vikas and Seiberlich, Nicole and Liu, Kecheng and Sunshine, Jeffrey L. and Duerk, Jeffrey L. and Griswold, Mark A.},
    number = {7440},
    month = {3},
    pages = {187--192},
    volume = {495},
    publisher = {Nature Research},
    url = {http://www.nature.com/doifinder/10.1038/nature11971},
    doi = {10.1038/nature11971},
    issn = {0028-0836}
}

@article{Seevinck2010MagneticStroke,
    title = {{Magnetic resonance imaging of brain angiogenesis after stroke}},
    year = {2010},
    journal = {Angiogenesis},
    author = {Seevinck, Peter R. and Deddens, Lisette H. and Dijkhuizen, Rick M.},
    number = {2},
    month = {6},
    pages = {101},
    volume = {13},
    publisher = {Springer},
    url = {/pmc/articles/PMC2911530/ /pmc/articles/PMC2911530/?report=abstract https://www.ncbi.nlm.nih.gov/pmc/articles/PMC2911530/},
    doi = {10.1007/S10456-010-9174-0},
    pmid = {20552268},
    keywords = {Angiogenesis, Blood-brain barrier leakage, Brain ischemia, Cerebral blood flow, Cerebral blood volume, MRI, Magnetic resonance imaging, Microvessel density, Microvessel size, Stroke}
}

@article{DeSmet2011MagneticStudy,
    title = {{Magnetic resonance imaging of high intensity focused ultrasound mediated drug delivery from temperature-sensitive liposomes: An in vivo proof-of-concept study}},
    year = {2011},
    journal = {Journal of Controlled Release},
    author = {De Smet, Mariska and Heijman, Edwin and Langereis, Sander and Hijnen, Nicole M. and Gr{\"{u}}ll, Holger},
    number = {1},
    month = {2},
    pages = {102--110},
    volume = {150},
    publisher = {Elsevier},
    doi = {10.1016/j.jconrel.2010.10.036},
    issn = {01683659},
    pmid = {21059375},
    keywords = {Contrast agents, Drug delivery, Focused ultrasound, Hyperthermia, Image guidance, Magnetic resonance imaging, Nanomedicine, Oncology, Temperature-sensitive liposome}
}

@article{DeSmet2011MagneticStudyb,
    title = {{Magnetic resonance imaging of high intensity focused ultrasound mediated drug delivery from temperature-sensitive liposomes: An in vivo proof-of-concept study}},
    year = {2011},
    journal = {Journal of Controlled Release},
    author = {De Smet, Mariska and Heijman, Edwin and Langereis, Sander and Hijnen, Nicole M. and Gr{\"{u}}ll, Holger},
    number = {1},
    month = {2},
    pages = {102--110},
    volume = {150},
    publisher = {J Control Release},
    url = {https://pubmed.ncbi.nlm.nih.gov/21059375/},
    doi = {10.1016/j.jconrel.2010.10.036},
    issn = {01683659},
    pmid = {21059375},
    keywords = {Contrast agents, Drug delivery, Focused ultrasound, Hyperthermia, Image guidance, Magnetic resonance imaging, Nanomedicine, Oncology, Temperature-sensitive liposome}
}

@misc{ManagingRecovery,
    title = {{Managing Daily Activities | Your COVID Recovery}},
    url = {https://www.yourcovidrecovery.nhs.uk/your-road-to-recovery/managing-daily-activities/?fbclid=IwAR2rt0adFMSkDGXQEDA5QG2eJ97GKX27EA_LzjB8MqDOGRvVBXhBInwmv9Y}
}

@misc{Osten2013MappingMicroscope,
    title = {{Mapping brain circuitry with a light microscope}},
    year = {2013},
    booktitle = {Nature Methods},
    author = {Osten, Pavel and Margrie, Troy W.},
    number = {6},
    month = {4},
    pages = {515--523},
    volume = {10},
    doi = {10.1038/nmeth.2477},
    issn = {15487091}
}

@article{Renier2016MappingGenes,
    title = {{Mapping of Brain Activity by Automated Volume Analysis of Immediate Early Genes}},
    year = {2016},
    journal = {Cell},
    author = {Renier, Nicolas and Adams, Eliza L. and Kirst, Christoph and Wu, Zhuhao and Azevedo, Ricardo and Kohl, Johannes and Autry, Anita E. and Kadiri, Lolahon and Umadevi Venkataraju, Kannan and Zhou, Yu and Wang, Victoria X. and Tang, Cheuk Y. and Olsen, Olav and Dulac, Catherine and Osten, Pavel and Tessier-Lavigne, Marc},
    number = {7},
    month = {6},
    pages = {1789--1802},
    volume = {165},
    publisher = {Cell Press},
    doi = {10.1016/j.cell.2016.05.007},
    issn = {10974172},
    pmid = {27238021}
}

@article{Tanaka2018MappingMicroscopy,
    title = {{Mapping of the three-dimensional lymphatic microvasculature in bladder tumours using light-sheet microscopy}},
    year = {2018},
    journal = {British Journal of Cancer 2018 118:7},
    author = {Tanaka, Nobuyuki and Kaczynska, Dagmara and Kanatani, Shigeaki and Sahlgren, Cecilia and Mitura, Przemysław and Stepulak, Andrzej and Miyakawa, Ayako and Wiklund, Peter and Uhl{\'{e}}n, Per},
    number = {7},
    month = {3},
    pages = {995--999},
    volume = {118},
    publisher = {Nature Publishing Group},
    url = {https://www.nature.com/articles/s41416-018-0016-y},
    doi = {10.1038/s41416-018-0016-y},
    issn = {1532-1827},
    pmid = {29515257},
    keywords = {Bladder cancer, Cancer imaging}
}

@article{Tanaka2018MappingMicroscopyb,
    title = {{Mapping of the three-dimensional lymphatic microvasculature in bladder tumours using light-sheet microscopy}},
    year = {2018},
    journal = {British Journal of Cancer 2018 118:7},
    author = {Tanaka, Nobuyuki and Kaczynska, Dagmara and Kanatani, Shigeaki and Sahlgren, Cecilia and Mitura, Przemysław and Stepulak, Andrzej and Miyakawa, Ayako and Wiklund, Peter and Uhl{\'{e}}n, Per},
    number = {7},
    month = {3},
    pages = {995--999},
    volume = {118},
    publisher = {Nature Publishing Group},
    url = {https://www.nature.com/articles/s41416-018-0016-y},
    doi = {10.1038/s41416-018-0016-y},
    issn = {1532-1827},
    pmid = {29515257},
    keywords = {Bladder cancer, Cancer imaging}
}

@article{Merstorf2012MappingExperiments,
    title = {{Mapping the conformational stability of MBP at the residue scale using NMR hydrogen exchange experiments}},
    year = {2012},
    journal = {Biochemistry},
    author = {Merstorf, Céline and Maciejak, Olek and Math{\'{e}}, Jérôme and Pastoriza-gallego, Manuela and Thiebot, Bénédicte and Cl{\'{e}}ment, Marie-jeanne and Pelta, Juan and Auvray, Loïc and Curmi, Patrick Antoine and Savarin, Philippe},
    pages = {8919--8930},
    volume = {51}
}

@article{Zhou2022MappingLevel,
    title = {{Mapping the Function of Whole-Brain Projection at the Single Neuron Level}},
    year = {2022},
    journal = {Advanced Science},
    author = {Zhou, Wei and Ke, Shanshan and Li, Wenwei and Yuan, Jing and Li, Xiangning and Jin, Rui and Jia, Xueyan and Jiang, Tao and Dai, Zimin and He, Guannan and Fang, Zhiwei and Shi, Liang and Zhang, Qi and Gong, Hui and Luo, Qingming and Sun, Wenzhi and Li, Anan and Li, Pengcheng},
    number = {33},
    month = {11},
    pages = {2202553},
    volume = {9},
    publisher = {John Wiley {\&} Sons, Ltd},
    url = {https://onlinelibrary.wiley.com/doi/full/10.1002/advs.202202553 https://onlinelibrary.wiley.com/doi/abs/10.1002/advs.202202553 https://onlinelibrary.wiley.com/doi/10.1002/advs.202202553},
    doi = {10.1002/ADVS.202202553},
    issn = {2198-3844},
    keywords = {GCaMP6, brain projection, definition fluorescent micro, fMOST), high, optical sectioning tomography (HD, photon calcium imaging in vivo, primary visual cortex, two, whole}
}

@article{Zhou2022MappingLevelb,
    title = {{Mapping the Function of Whole-Brain Projection at the Single Neuron Level}},
    year = {2022},
    journal = {Advanced Science},
    author = {Zhou, Wei and Ke, Shanshan and Li, Wenwei and Yuan, Jing and Li, Xiangning and Jin, Rui and Jia, Xueyan and Jiang, Tao and Dai, Zimin and He, Guannan and Fang, Zhiwei and Shi, Liang and Zhang, Qi and Gong, Hui and Luo, Qingming and Sun, Wenzhi and Li, Anan and Li, Pengcheng},
    month = {11},
    publisher = {John Wiley and Sons Inc},
    doi = {10.1002/ADVS.202202553},
    issn = {21983844},
    keywords = {GCaMP6, high-definition fluorescent micro-optical sectioning tomography (HD-fMOST), primary visual cortex, two-photon calcium imaging in vivo, whole-brain projection}
}

@article{Warnert2021Mapping3T,
    title = {{Mapping tumour heterogeneity with pulsed 3D CEST MRI in non-enhancing glioma at 3 T}},
    year = {2021},
    journal = {Magnetic Resonance Materials in Physics, Biology and Medicine},
    author = {Warnert, Esther A.H. and Wood, Tobias C. and Incekara, Fatih and Barker, Gareth J. and Vincent, Arnaud J.P. and Schouten, Joost and Kros, Johan M. and van den Bent, Martin and Smits, Marion and Tamames, Juan A.Hernandez},
    number = {1},
    month = {2},
    pages = {53--62},
    volume = {35},
    publisher = {Springer Science and Business Media Deutschland GmbH},
    url = {https://link.springer.com/article/10.1007/s10334-021-00911-6},
    doi = {10.1007/S10334-021-00911-6/FIGURES/4},
    issn = {13528661},
    keywords = {APT, CEST, NOE, Non-enhancing glioma}
}

@book{Matthiesen2013MassEdition,
    title = {{Mass Spectrometry Data Analysis in Proteomics - Second Edition}},
    year = {2013},
    author = {Matthiesen, Rune},
    pages = {1--407},
    isbn = {9781627033916},
    doi = {10.1007/978-1-62703-392-3},
    issn = {1064-3745},
    pmid = {17185778}
}

@article{Shepp1982MaximumTomography,
    title = {{Maximum Likelihood Reconstruction for Emission Tomography}},
    year = {1982},
    journal = {IEEE Transactions on Medical Imaging},
    author = {Shepp, L. A. and Vardi, Y.},
    number = {2},
    pages = {113--122},
    volume = {1},
    doi = {10.1109/TMI.1982.4307558},
    issn = {1558254X}
}

@article{Komaroff2023ME/CFSLiterature,
    title = {{ME/CFS and Long COVID share similar symptoms and biological abnormalities: road map to the literature}},
    year = {2023},
    journal = {Frontiers in Medicine},
    author = {Komaroff, Anthony L. and Lipkin, W. Ian},
    month = {6},
    pages = {1187163},
    volume = {10},
    publisher = {Frontiers Media SA},
    doi = {10.3389/FMED.2023.1187163/BIBTEX},
    issn = {2296858X},
    pmid = {37342500},
    keywords = {Long COVID, chronic fatigue syndrome (CFS), myalgic encephalomyelitis (ME), myalgic encephalomyelitis/chronic fatigue syndrome (ME/CFS), post-acute sequelae of SARS-CoV-2 infection, post-infectious fatigue syndrome, post-intensive care unit syndrome}
}

@article{Chen2019Med3D:Analysis,
    title = {{Med3D: Transfer Learning for 3D Medical Image Analysis}},
    year = {2019},
    author = {Chen, Sihong and Ma, Kai and Zheng, Yefeng},
    month = {4},
    url = {https://arxiv.org/abs/1904.00625v4},
    arxivId = {1904.00625}
}

@article{Zhu2011MetabolicResponse,
    title = {{Metabolic Positron Emission Tomography Imaging in Cancer Detection and Therapy Response}},
    year = {2011},
    journal = {Seminars in Oncology},
    author = {Zhu, Aizhi and Lee, Daniel and Shim, Hyunsuk},
    number = {1},
    month = {2},
    pages = {55--69},
    volume = {38},
    url = {https://linkinghub.elsevier.com/retrieve/pii/S0093775410002344},
    doi = {10.1053/j.seminoncol.2010.11.012},
    issn = {00937754}
}

@article{Corliss2019MethodsNetworks,
    title = {{Methods to label, image, and analyze the complex structural architectures of microvascular networks}},
    year = {2019},
    journal = {Microcirculation},
    author = {Corliss, Bruce A. and Mathews, Corbin and Doty, Richard and Rohde, Gustavo and Peirce, Shayn M.},
    number = {5},
    month = {7},
    volume = {26},
    publisher = {Wiley Blackwell},
    doi = {10.1111/MICC.12520},
    issn = {15498719},
    pmid = {30548558},
    keywords = {blood vessels, image analysis, image quantification, microvasculature, vascular network, vessel architecture}
}

@article{Baltes2009MicroProbe,
    title = {{Micro MRI of the mouse brain using a novel 400 MHz cryogenic quadrature RF probe}},
    year = {2009},
    journal = {NMR in Biomedicine},
    author = {Baltes, Christof and Radzwill, Nicole and Bosshard, Simone and Marek, Daniel and Rudin, Markus},
    number = {8},
    month = {10},
    pages = {834--842},
    volume = {22},
    publisher = {John Wiley {\&} Sons, Ltd},
    url = {http://doi.wiley.com/10.1002/nbm.1396},
    doi = {10.1002/nbm.1396},
    issn = {09523480},
    keywords = {MRI, angiography, cryogenic, high resolution, mouse, quadrature, small animal}
}

@article{Ehling2014Micro-CTGroup,
    title = {{Micro-CT Imaging of Tumor Angiogenesis: Quantitative Measures Describing Micromorphology and Vascularization Europe PMC Funders Group}},
    year = {2014},
    journal = {Am J Pathol},
    author = {Ehling, Josef and Theek, Benjamin and Gremse, Felix and Baetke, Sarah and M{\"{o}}ckel, Diana and Maynard, Juliana and Ricketts, Sally-Ann and Gr{\"{u}}ll, Holger and Neeman, Michal and Knuechel, Ruth and Lederle, Wiltrud and Kiessling, Fabian and Lammers, Twan},
    number = {2},
    pages = {431--441},
    volume = {184},
    doi = {10.1016/j.ajpath.2013.10.014},
    keywords = {Microfil, Tumor blood microvessels, blood pool contrast agent, in vivo angiogenesis imaging, vascular casting}
}

@article{Li2010Micro-opticalBrain,
    title = {{Micro-optical sectioning tomography to obtain a high-resolution atlas of the mouse brain}},
    year = {2010},
    journal = {Science},
    author = {Li, Anan and Gong, Hui and Zhang, Bin and Wang, Qingdi and Yan, Cheng and Wu, Jingpeng and Liu, Qian and Zeng, Shaoqun and Luo, Qingming},
    number = {6009},
    month = {12},
    pages = {1404--1408},
    volume = {330},
    publisher = {American Association for the Advancement of Science},
    doi = {10.1126/science.1191776},
    issn = {00368075}
}

@article{Boerckel2014MicrocomputedBioengineering.,
    title = {{Microcomputed tomography: approaches and applications in bioengineering.}},
    year = {2014},
    journal = {Stem cell research {\&} therapy},
    author = {Boerckel, Joel D and Mason, Devon E and McDermott, Anna M and Alsberg, Eben},
    number = {6},
    month = {12},
    pages = {144},
    volume = {5},
    publisher = {BioMed Central},
    url = {http://www.ncbi.nlm.nih.gov/pubmed/25689288 http://www.pubmedcentral.nih.gov/articlerender.fcgi?artid=PMC4290379},
    doi = {10.1186/scrt534},
    issn = {1757-6512},
    pmid = {25689288}
}

@article{Goyal2013Model-basedImages,
    title = {{Model-based vasculature extraction from optical fluorescence cryomicrotome images}},
    year = {2013},
    journal = {IEEE Transactions on Medical Imaging},
    author = {Goyal, Ayush and Lee, Jack and Lamata, Pablo and Van Den Wijngaard, Jeroen and Van Horssen, Pepijn and Spaan, Jos and Siebes, Maria and Grau, Vicente and Smith, Nic P.},
    number = {1},
    pages = {56--72},
    volume = {32},
    doi = {10.1109/TMI.2012.2227275},
    issn = {02780062},
    pmid = {23193311},
    keywords = {Cryomicrotome imaging, three-dimensional (3-D) automatic reconstruction, vascular extraction, whole-organ coronary vasculature}
}

@article{Khanna2005ModelingVivo,
    title = {{Modeling metastasis in vivo}},
    year = {2005},
    journal = {Carcinogenesis},
    author = {Khanna, Chand and Hunter, Kent},
    number = {3},
    month = {3},
    pages = {513--523},
    volume = {26},
    publisher = {Oxford Academic},
    url = {https://dx.doi.org/10.1093/carcin/bgh261},
    doi = {10.1093/CARCIN/BGH261},
    issn = {0143-3334},
    pmid = {15358632}
}

@article{Zhang2011ModifiedBrain,
    title = {{Modified Golgi-Cox method for micrometer scale sectioning of the whole mouse brain}},
    year = {2011},
    journal = {Journal of Neuroscience Methods},
    author = {Zhang, Bin and Li, Anan and Yang, Zhongqin and Wu, Jingpeng and Luo, Qingming and Gong, Hui},
    number = {1},
    month = {4},
    pages = {1--5},
    volume = {197},
    publisher = {Elsevier},
    url = {https://www.sciencedirect.com/science/article/pii/S0165027010005571?via%3Dihub},
    doi = {10.1016/J.JNEUMETH.2010.10.001},
    issn = {0165-0270}
}

@article{Moretto2019ModularFold,
    title = {{Modular type I polyketide synthase acyl carrier protein domains share a common N-terminally extended fold}},
    year = {2019},
    journal = {Scientific Reports},
    author = {Moretto, L. and Heylen, R. and Holroyd, N. and Vance, S. and Broadhurst, R.W.},
    number = {1},
    volume = {9},
    doi = {10.1038/s41598-019-38747-9},
    issn = {20452322}
}

@article{Karplus2002MolecularBiomolecules,
    title = {{Molecular dynamics simulations of biomolecules}},
    year = {2002},
    journal = {Nat. Struct. Biol.},
    author = {Karplus, Martin and McCammon, J Andrew},
    number = {9},
    pages = {646--52},
    volume = {9},
    url = {http://www.ncbi.nlm.nih.gov/pubmed/12198485},
    isbn = {1072-8368},
    doi = {10.1038/nsb0902-646},
    issn = {1072-8368},
    pmid = {12198485},
    keywords = {Models, Molecular, Protein Conformation}
}

@article{Deshpande2010MolecularAngiogenesis,
    title = {{Molecular Ultrasound Assessment of Tumor Angiogenesis}},
    year = {2010},
    journal = {Angiogenesis},
    author = {Deshpande, Nirupama and Pysz, Marybeth A. and Willmann, Jürgen K.},
    number = {2},
    month = {6},
    pages = {175},
    volume = {13},
    publisher = {NIH Public Access},
    url = {/pmc/articles/PMC3140404/ /pmc/articles/PMC3140404/?report=abstract https://www.ncbi.nlm.nih.gov/pmc/articles/PMC3140404/},
    doi = {10.1007/S10456-010-9175-Z},
    pmid = {20549555},
    keywords = {Angiogenesis, Anti-angiogenic therapy, Cancer, Endoglin, Imaging, Integrin, Molecular imaging, Molecular ultrasound, Targeted contrast-enhanced ultrasound, Tumor, VEGF}
}

@article{Captur2016MorphogenesisEmbryo,
    title = {{Morphogenesis of myocardial trabeculae in the mouse embryo}},
    year = {2016},
    journal = {Journal of Anatomy},
    author = {Captur, Gabriella and Wilson, Robert and Bennett, Michael F and Lux{\'{a}}n, Guillermo and Nasis, Arthur and de la Pompa, José Luis and Moon, James C and Mohun, Timothy J},
    number = {2},
    month = {8},
    pages = {314--325},
    volume = {229},
    publisher = {John Wiley {\&} Sons, Ltd},
    url = {http://doi.wiley.com/10.1111/joa.12465},
    doi = {10.1111/joa.12465},
    issn = {00218782},
    keywords = {cardiac embryology, cardiogenesis, developmental biology, non‐compaction cardiomyopathy}
}

@article{Geyer2017MorphologyS21-S23,
    title = {{Morphology, topology and dimensions of the heart and arteries of genetically normal and mutant mouse embryos at stages S21-S23}},
    year = {2017},
    journal = {Journal of Anatomy},
    author = {Geyer, Stefan H. and Reissig, Lukas F. and H{\"{u}}semann, Markus and H{\"{o}}fle, Cordula and Wilson, Robert and Prin, Fabrice and Szumska, Dorota and Galli, Antonella and Adams, David J. and White, Jacqui and Mohun, Timothy J. and Weninger, Wolfgang J.},
    number = {4},
    month = {10},
    pages = {600--614},
    volume = {231},
    publisher = {John Wiley {\&} Sons, Ltd},
    url = {http://doi.wiley.com/10.1111/joa.12663},
    doi = {10.1111/joa.12663},
    issn = {00218782},
    keywords = {cardiovascular system, deciphering the mechanisms of developmental disord, embryo, high resolution episcopic microscopy, mouse, mutant}
}

@article{Gressett2023MouseMice,
    title = {{Mouse Adapted SARS-CoV-2 Model Induces “Long-COVID” Neuropathology in BALB/c Mice}},
    year = {2023},
    journal = {bioRxiv},
    author = {Gressett, Timothy E. and Leist, Sarah R. and Ismael, Saifudeen and Talkington, Grant and Dinnon, Kenneth H. and Baric, Ralph S. and Bix, Gregory},
    month = {3},
    pages = {2023.03.18.533204},
    publisher = {Cold Spring Harbor Laboratory},
    url = {https://www.biorxiv.org/content/10.1101/2023.03.18.533204v1 https://www.biorxiv.org/content/10.1101/2023.03.18.533204v1.abstract},
    doi = {10.1101/2023.03.18.533204},
    keywords = {Hippocampus, Iba-1, Long COVID, MA10, NeuN, Neuropathology, SARS-CoV-2}
}

@article{Burrell2012MRICasting,
    title = {{MRI measurements of vessel calibre in tumour xenografts: Comparison with vascular corrosion casting}},
    year = {2012},
    journal = {Microvascular Research},
    author = {Burrell, Jake S. and Bradley, Robert S. and Walker-Samuel, Simon and Jamin, Yann and Baker, Lauren C.J. and Boult, Jessica K.R. and Withers, Philip J. and Halliday, Jane and Waterton, John C. and Robinson, Simon P.},
    number = {3},
    month = {11},
    pages = {323--329},
    volume = {84},
    publisher = {Academic Press},
    doi = {10.1016/j.mvr.2012.08.001},
    issn = {00262862}
}

@article{Title2021MScImaging,
    title = {{MSc in Advanced Biomedical Imaging}},
    year = {2021},
    author = {Title, Project and Code, Module and Number, Candidate and Submission, Date O F and Count, Word and Name, Supervisor and Email, Supervisor}
}

@article{vanEngelen2015Multi-CenterLearning,
    title = {{Multi-Center MRI Carotid Plaque Component Segmentation Using Feature Normalization and Transfer Learning}},
    year = {2015},
    journal = {IEEE Transactions on Medical Imaging},
    author = {van Engelen, Arna and van Dijk, Anouk C. and Truijman, Martine T. B. and van't Klooster, Ronald and van Opbroek, Annegreet and van der Lugt, Aad and Niessen, Wiro J. and Kooi, M. Eline and de Bruijne, Marleen},
    number = {6},
    month = {6},
    pages = {1294--1305},
    volume = {34},
    url = {http://ieeexplore.ieee.org/document/6994296/},
    doi = {10.1109/TMI.2014.2384733},
    issn = {0278-0062}
}

@article{Mo2017Multi-levelSegmentation,
    title = {{Multi-level deep supervised networks for retinal vessel segmentation}},
    year = {2017},
    journal = {International Journal of Computer Assisted Radiology and Surgery},
    author = {Mo, Juan and Zhang, Lei},
    number = {12},
    month = {12},
    pages = {2181--2193},
    volume = {12},
    publisher = {Springer Verlag},
    url = {https://link.springer.com/article/10.1007/s11548-017-1619-0},
    doi = {10.1007/s11548-017-1619-0},
    issn = {18616429},
    pmid = {28577175},
    keywords = {Deep supervision, Fully convolutional network, Retinal image, Vessel segmentation}
}

@article{Mo2017Multi-levelSegmentationb,
    title = {{Multi-level deep supervised networks for retinal vessel segmentation}},
    year = {2017},
    journal = {International Journal of Computer Assisted Radiology and Surgery},
    author = {Mo, Juan and Zhang, Lei},
    number = {12},
    month = {12},
    pages = {2181--2193},
    volume = {12},
    publisher = {Springer Verlag},
    url = {https://link.springer.com/article/10.1007/s11548-017-1619-0},
    doi = {10.1007/s11548-017-1619-0},
    issn = {18616429},
    pmid = {28577175},
    keywords = {Deep supervision, Fully convolutional network, Retinal image, Vessel segmentation}
}

@article{Ding2022MulticolorBrain,
    title = {{Multicolor high-resolution whole-brain imaging for acquiring and comparing the brain-wide distributions of type-specific and projection-specific neurons with anatomical annotation in the same brain}},
    year = {2022},
    journal = {Frontiers in Neuroscience},
    author = {Ding, Zhangheng and Zhao, Jiangjiang and Luo, Tianpeng and Lu, Bolin and Zhang, Xiaoyu and Chen, Siqi and Li, Anan and Jia, Xueyan and Zhang, Jianmin and Chen, Wu and Chen, Jianwei and Sun, Qingtao and Li, Xiangning and Gong, Hui and Yuan, Jing},
    month = {10},
    pages = {1033880},
    volume = {16},
    publisher = {Frontiers Media S.A.},
    doi = {10.3389/FNINS.2022.1033880/BIBTEX},
    issn = {1662453X},
    keywords = {brain-wide distribution, cell type, multicolor, neural circuit analysis, real-time counterstaining, whole-brain optical imaging}
}

@article{Abdeladim2019MulticolorMicroscopy,
    title = {{Multicolor multiscale brain imaging with chromatic multiphoton serial microscopy}},
    year = {2019},
    journal = {Nature Communications},
    author = {Abdeladim, Lamiae and Matho, Katherine S. and Clavreul, Solène and Mahou, Pierre and Sintes, Jean Marc and Solinas, Xavier and Arganda-Carreras, Ignacio and Turney, Stephen G. and Lichtman, Jeff W. and Chessel, Anatole and Bemelmans, Alexis Pierre and Loulier, Karine and Supatto, Willy and Livet, Jean and Beaurepaire, Emmanuel},
    number = {1},
    month = {12},
    volume = {10},
    publisher = {Nature Publishing Group},
    doi = {10.1038/s41467-019-09552-9},
    issn = {20411723},
    pmid = {30971684}
}

@article{Walsh2021MultifluorescenceOrgans,
    title = {{Multifluorescence High-Resolution Episcopic Microscopy for 3D Imaging of Adult Murine Organs}},
    year = {2021},
    journal = {Advanced Photonics Research},
    author = {Walsh, Claire and Holroyd, Natalie A. and Finnerty, Eoin and Ryan, Sean G. and Sweeney, Paul W. and Shipley, Rebecca J. and Walker-Samuel, Simon},
    number = {10},
    month = {10},
    pages = {2100110},
    volume = {2},
    publisher = {John Wiley {\&} Sons, Ltd},
    url = {https://onlinelibrary.wiley.com/doi/full/10.1002/adpr.202100110 https://onlinelibrary.wiley.com/doi/abs/10.1002/adpr.202100110 https://onlinelibrary.wiley.com/doi/10.1002/adpr.202100110},
    doi = {10.1002/ADPR.202100110},
    issn = {2699-9293},
    keywords = {deconvolution, high, resolution episcopic microscopy, sectioning, serial, tumors, whole mounts}
}

@article{Asabella2017MultimodalityPerspectives,
    title = {{Multimodality Imaging in Tumor Angiogenesis: Present Status and Perspectives}},
    year = {2017},
    journal = {International Journal of Molecular Sciences},
    author = {Asabella, Artor Niccoli and Palo, Alessandra Di and Altini, Corinna and Ferrari, Cristina and Rubini, Giuseppe},
    number = {9},
    month = {9},
    volume = {18},
    publisher = {Multidisciplinary Digital Publishing Institute  (MDPI)},
    url = {/pmc/articles/PMC5618513/ /pmc/articles/PMC5618513/?report=abstract https://www.ncbi.nlm.nih.gov/pmc/articles/PMC5618513/},
    doi = {10.3390/IJMS18091864},
    pmid = {28846661},
    keywords = {(Positron emission tomography) PET, Molecular imaging, Radiopharmaceutical, Single photon emission computed tomography (SPECT), Tumor angiogenesis}
}

@article{Cai2008MultimodalityAngiogenesis,
    title = {{Multimodality Molecular Imaging of Tumor Angiogenesis}},
    year = {2008},
    journal = {Journal of Nuclear Medicine},
    author = {Cai, Weibo and Chen, Xiaoyuan},
    number = {Suppl 2},
    month = {6},
    pages = {113S-128S},
    volume = {49},
    publisher = {Society of Nuclear Medicine},
    url = {https://jnm.snmjournals.org/content/49/Suppl_2/113S https://jnm.snmjournals.org/content/49/Suppl_2/113S.abstract},
    doi = {10.2967/JNUMED.107.045922},
    issn = {0161-5505},
    pmid = {18523069},
    keywords = {Integrin {$\alpha$}v{$\beta$}3, Multimodality molecular imaging, Tumor angiogenesis, Vascular endothelial growth factor, Vascular endothelial growth factor receptor}
}

@article{Lee2017MultiplexMicroenvironment.,
    title = {{Multiplex three-dimensional optical mapping of tumor immune microenvironment.}},
    year = {2017},
    journal = {Scientific reports},
    author = {Lee, Steve Seung-Young and Bindokas, Vytautas P and Kron, Stephen J},
    number = {1},
    month = {12},
    pages = {17031},
    volume = {7},
    publisher = {Nature Publishing Group},
    url = {http://www.ncbi.nlm.nih.gov/pubmed/29208908 http://www.pubmedcentral.nih.gov/articlerender.fcgi?artid=PMC5717053},
    doi = {10.1038/s41598-017-16987-x},
    issn = {2045-2322},
    pmid = {29208908}
}

@article{Ma2022MultiscaleOrganoids,
    title = {{Multiscale Analysis of Cellular Composition and Morphology in Intact Cerebral Organoids}},
    year = {2022},
    journal = {Biology 2022, Vol. 11, Page 1270},
    author = {Ma, Haihua and Chen, Juan and Deng, Zhiyu and Sun, Tingting and Luo, Qingming and Gong, Hui and Li, Xiangning and Long, Ben},
    number = {9},
    month = {8},
    pages = {1270},
    volume = {11},
    publisher = {Multidisciplinary Digital Publishing Institute},
    url = {https://www.mdpi.com/2079-7737/11/9/1270/htm https://www.mdpi.com/2079-7737/11/9/1270},
    doi = {10.3390/BIOLOGY11091270},
    issn = {2079-7737},
    keywords = {cerebral organoids, fMOST, high, morphological analysis, resolution imaging, spatial distribution}
}

@article{Chung2011MultiscaleAtlas.,
    title = {{Multiscale exploration of mouse brain microstructures using the knife-edge scanning microscope brain atlas.}},
    year = {2011},
    journal = {Frontiers in neuroinformatics},
    author = {Chung, Ji Ryang and Sung, Chul and Mayerich, David and Kwon, Jaerock and Miller, Daniel E and Huffman, Todd and Keyser, John and Abbott, Louise C and Choe, Yoonsuck},
    pages = {29},
    volume = {5},
    publisher = {Frontiers Media SA},
    url = {http://www.ncbi.nlm.nih.gov/pubmed/22275895 http://www.pubmedcentral.nih.gov/articlerender.fcgi?artid=PMC3254184},
    doi = {10.3389/fninf.2011.00029},
    issn = {1662-5196},
    pmid = {22275895},
    keywords = {Golgi, Knife-Edge Scanning Microscopy, connectomics, mouse brain, multiscale, web-based brain atlas}
}

@article{Shipley2010MultiscaleTumours,
    title = {{Multiscale Modelling of Fluid and Drug Transport in Vascular Tumours}},
    year = {2010},
    journal = {Bulletin of Mathematical Biology 2010 72:6},
    author = {Shipley, Rebecca J. and Chapman, S. Jonathan},
    number = {6},
    month = {1},
    pages = {1464--1491},
    volume = {72},
    publisher = {Springer},
    url = {https://link.springer.com/article/10.1007/s11538-010-9504-9},
    doi = {10.1007/S11538-010-9504-9},
    issn = {1522-9602},
    keywords = {Cell Biology, Life Sciences, Mathematical and Computational Biology, general}
}

@article{Frangi1998MultiscaleFiltering,
    title = {{Multiscale vessel enhancement filtering}},
    year = {1998},
    journal = {Lecture Notes in Computer Science (including subseries Lecture Notes in Artificial Intelligence and Lecture Notes in Bioinformatics)},
    author = {Frangi, Alejandro F. and Niessen, Wiro J. and Vincken, Koen L. and Viergever, Max A.},
    pages = {130--137},
    volume = {1496},
    publisher = {Springer Verlag},
    url = {https://link.springer.com/chapter/10.1007/BFb0056195},
    isbn = {3540651365},
    doi = {10.1007/BFB0056195/COVER},
    issn = {16113349}
}

@article{Dobosz2014MultispectralResponse,
    title = {{Multispectral Fluorescence Ultramicroscopy: Three-Dimensional Visualization and Automatic Quantification of Tumor Morphology, Drug Penetration, and Antiangiogenic Treatment Response}},
    year = {2014},
    journal = {Neoplasia},
    author = {Dobosz, Michael and Ntziachristos, Vasilis and Scheuer, Werner and Strobel, Steffen},
    number = {1},
    pages = {1-W7},
    volume = {16},
    publisher = {Elsevier},
    doi = {10.1593/neo.131848},
    issn = {14765586}
}

@article{GarciaCanadilla2019MyoarchitecturalPrebirth,
    title = {{Myoarchitectural disarray of hypertrophic cardiomyopathy begins pre‐birth}},
    year = {2019},
    journal = {Journal of Anatomy},
    author = {Garcia‐Canadilla, Patricia and Cook, Andrew C. and Mohun, Timothy J. and Oji, Onyedikachi and Schlossarek, Saskia and Carrier, Lucie and McKenna, William J. and Moon, James C. and Captur, Gabriella},
    number = {5},
    month = {11},
    pages = {962--976},
    volume = {235},
    url = {https://onlinelibrary.wiley.com/doi/abs/10.1111/joa.13058},
    doi = {10.1111/joa.13058},
    issn = {0021-8782}
}

@article{Lowe1944MYOCARDIALINFARCTION,
    title = {{MYOCARDIAL INFARCTION}},
    year = {1944},
    journal = {British Heart Journal},
    author = {Lowe, T. E. and Wartman, W. B.},
    number = {3},
    month = {7},
    pages = {115},
    volume = {6},
    publisher = {BMJ Publishing Group},
    url = {https://www.ncbi.nlm.nih.gov/pmc/articles/PMC480967/},
    doi = {10.1136/HRT.6.3.115},
    issn = {1355-6037},
    pmid = {18609966}
}

@article{Beltran-Gracia2019NanomedicineApplications,
    title = {{Nanomedicine review: clinical developments in liposomal applications}},
    year = {2019},
    journal = {Cancer Nanotechnology 2019 10:1},
    author = {Beltr{\'{a}}n-Gracia, Esteban and L{\'{o}}pez-Camacho, Adolfo and Higuera-Ciapara, Inocencio and Vel{\'{a}}zquez-Fern{\'{a}}ndez, Jesús B. and Vallejo-Cardona, Alba A.},
    number = {1},
    month = {12},
    pages = {1--40},
    volume = {10},
    publisher = {BioMed Central},
    url = {https://cancer-nano.biomedcentral.com/articles/10.1186/s12645-019-0055-y},
    doi = {10.1186/S12645-019-0055-Y},
    issn = {1868-6966},
    keywords = {Biochemistry, Biomedical Engineering and Bioengineering, Cancer Research, Nanotechnology, general}
}

@article{Cherkezyan2014NanoscaleStudy,
    title = {{Nanoscale changes in chromatin organization represent the initial steps of tumorigenesis: A transmission electron microscopy study}},
    year = {2014},
    journal = {BMC Cancer},
    author = {Cherkezyan, Lusik and Stypula-Cyrus, Yolanda and Subramanian, Hariharan and White, Craig and Dela Cruz, Mart and Wali, Ramesh K. and Goldberg, Michael J. and Bianchi, Laura K. and Roy, Hemant K. and Backman, Vadim},
    number = {1},
    month = {3},
    pages = {1--10},
    volume = {14},
    publisher = {BioMed Central Ltd.},
    doi = {10.1186/1471-2407-14-189},
    issn = {14712407},
    keywords = {Chromatin, Colon cancer, Field cancerization, Field effect, Transmission electron microcopy}
}

@misc{Henderson2015Near-infraredBrain,
    title = {{Near-infrared photonic energy penetration: Can infrared phototherapy effectively reach the human brain?}},
    year = {2015},
    booktitle = {Neuropsychiatric Disease and Treatment},
    author = {Henderson, Theodore A. and Morries, Larry D.},
    month = {8},
    pages = {2191--2208},
    volume = {11},
    publisher = {Dove Medical Press Ltd.},
    url = {/pmc/articles/PMC4552256/ /pmc/articles/PMC4552256/?report=abstract https://www.ncbi.nlm.nih.gov/pmc/articles/PMC4552256/},
    doi = {10.2147/NDT.S78182},
    issn = {11782021},
    keywords = {Class IV laser, Depression, Infrared, Sleep disturbance, TBI, Traumatic brain injury}
}

@misc{Vigouroux2017NeuroscienceClearing,
    title = {{Neuroscience in the third dimension: Shedding new light on the brain with tissue clearing}},
    year = {2017},
    booktitle = {Molecular Brain},
    author = {Vigouroux, Robin J. and Belle, Morgane and Ch{\'{e}}dotal, Alain},
    number = {1},
    month = {7},
    volume = {10},
    publisher = {BioMed Central Ltd.},
    doi = {10.1186/s13041-017-0314-y},
    issn = {17566606},
    keywords = {3DISCO, Clarity, Neuroscience, Tissue-clearing, iDISCO}
}

@article{Lai2018NextTissues,
    title = {{Next generation histology methods for three-dimensional imaging of fresh and archival human brain tissues}},
    year = {2018},
    journal = {Nature Communications},
    author = {Lai, Hei Ming and Liu, Alan King Lun and Ng, Harry Ho Man and Goldfinger, Marc H. and Chau, Tsz Wing and Defelice, John and Tilley, Bension S. and Wong, Wai Man and Wu, Wutian and Gentleman, Steve M.},
    number = {1},
    volume = {9},
    doi = {10.1038/s41467-018-03359-w},
    issn = {20411723},
    pmid = {29540691}
}

@article{Lai2018NextTissuesb,
    title = {{Next generation histology methods for three-dimensional imaging of fresh and archival human brain tissues}},
    year = {2018},
    journal = {Nature Communications},
    author = {Lai, Hei Ming and Liu, Alan King Lun and Ng, Harry Ho Man and Goldfinger, Marc H. and Chau, Tsz Wing and Defelice, John and Tilley, Bension S. and Wong, Wai Man and Wu, Wutian and Gentleman, Steve M.},
    number = {1},
    month = {12},
    volume = {9},
    publisher = {Nature Publishing Group},
    doi = {10.1038/s41467-018-03359-w},
    issn = {20411723}
}

@article{Rubtsova2021NIRCells,
    title = {{NIR Fluorescent Imaging and Photodynamic Therapy with a Novel Theranostic Phospholipid Probe for Triple-Negative Breast Cancer Cells}},
    year = {2021},
    journal = {Bioconjugate Chemistry},
    author = {Rubtsova, Natalia I. and Hart, Michael C. and Arroyo, Alejandro D. and Osharovich, Sofya A. and Liebov, Benjamin K. and Miller, Joann and Yuan, Min and Cochran, Jeffrey M. and Chong, Sanghoon and Yodh, Arjun G. and Busch, Theresa M. and Delikatny, E. James and Anikeeva, Nadia and Popov, Anatoliy V.},
    number = {8},
    month = {8},
    pages = {1852--1863},
    volume = {32},
    publisher = {American Chemical Society},
    url = {https://pubs.acs.org/doi/full/10.1021/acs.bioconjchem.1c00295},
    doi = {10.1021/ACS.BIOCONJCHEM.1C00295/ASSET/IMAGES/MEDIUM/BC1C00295{\_}M001.GIF},
    issn = {15204812},
    pmid = {34139845}
}

@article{Isensee2021NnU-Net:Segmentation,
    title = {{nnU-Net: a self-configuring method for deep learning-based biomedical image segmentation}},
    year = {2021},
    journal = {Nature Methods},
    author = {Isensee, Fabian and Jaeger, Paul F. and Kohl, Simon A.A. and Petersen, Jens and Maier-Hein, Klaus H.},
    number = {2},
    month = {12},
    pages = {203--211},
    volume = {18},
    publisher = {Nature Publishing Group},
    url = {https://www.nature.com/articles/s41592-020-01008-z},
    doi = {10.1038/s41592-020-01008-z},
    issn = {15487105},
    pmid = {33288961},
    keywords = {Image processing, Translational research}
}

@article{Jansen2010Non-invasiveCarcinoma,
    title = {{Non-invasive imaging of angiogenesis in head and neck squamous cell carcinoma}},
    year = {2010},
    journal = {Angiogenesis},
    author = {Jansen, Jacobus F. A. and Koutcher, Jason A. and Shukla-Dave, Amita},
    number = {2},
    month = {6},
    pages = {149},
    volume = {13},
    publisher = {NIH Public Access},
    url = {/pmc/articles/PMC2912423/ /pmc/articles/PMC2912423/?report=abstract https://www.ncbi.nlm.nih.gov/pmc/articles/PMC2912423/},
    doi = {10.1007/S10456-010-9167-Z},
    pmid = {20383743},
    keywords = {Angiogenesis, Anti-angiogenic treatment, Computed tomography, Head and neck squamous cell carcinoma, Imaging techniques, Magnetic resonance imaging, Molecular imaging, Positron emission tomography, Ultrasound}
}

@article{Hyafil2007NoninvasiveTomography,
    title = {{Noninvasive detection of macrophages using a nanoparticulate contrast agent for computed tomography}},
    year = {2007},
    journal = {Nature Medicine 2007 13:5},
    author = {Hyafil, Fabien and Cornily, Jean-Christophe and Feig, Jonathan E and Gordon, Ronald and Vucic, Esad and Amirbekian, Vardan and Fisher, Edward A and Fuster, Valentin and Feldman, Laurent J and Fayad, Zahi A},
    number = {5},
    month = {4},
    pages = {636--641},
    volume = {13},
    publisher = {Nature Publishing Group},
    url = {https://www.nature.com/articles/nm1571},
    doi = {10.1038/nm1571},
    issn = {1546-170X},
    keywords = {Biomedicine, Cancer Research, Infectious Diseases, Metabolic Diseases, Molecular Medicine, Neurosciences, general}
}

@article{Panagiotaki2014NoninvasiveMRI,
    title = {{Noninvasive quantification of solid tumor microstructure using VERDICT MRI}},
    year = {2014},
    journal = {Cancer Research},
    author = {Panagiotaki, Eletheria and Walker-Samuel, Simon and Siow, Bernard and Johnson, S. Peter and Rajkumar, Vineeth and Pedley, R. Barbara and Lythgoe, Mark F. and Alexander, Daniel C.},
    number = {7},
    month = {4},
    pages = {1902--1912},
    volume = {74},
    publisher = {American Association for Cancer Research Inc.},
    doi = {10.1158/0008-5472.CAN-13-2511},
    issn = {15387445}
}

@article{Goel2011NormalizationDiseases.,
    title = {{Normalization of the vasculature for treatment of cancer and other diseases.}},
    year = {2011},
    journal = {Physiological reviews},
    author = {Goel, Shom and Duda, Dan G and Xu, Lei and Munn, Lance L and Boucher, Yves and Fukumura, Dai and Jain, Rakesh K},
    number = {3},
    month = {7},
    pages = {1071--121},
    volume = {91},
    publisher = {NIH Public Access},
    url = {http://www.ncbi.nlm.nih.gov/pubmed/21742796 http://www.pubmedcentral.nih.gov/articlerender.fcgi?artid=PMC3258432},
    doi = {10.1152/physrev.00038.2010},
    issn = {1522-1210},
    pmid = {21742796}
}

@article{Jain2005NormalizationTherapy,
    title = {{Normalization of tumor vasculature: An emerging concept in antiangiogenic therapy}},
    year = {2005},
    journal = {Science},
    author = {Jain, Rakesh K.},
    number = {5706},
    month = {1},
    pages = {58--62},
    volume = {307},
    doi = {10.1126/SCIENCE.1104819}
}

@article{Jain2005NormalizationTherapyb,
    title = {{Normalization of tumor vasculature: An emerging concept in antiangiogenic therapy}},
    year = {2005},
    journal = {Science},
    author = {Jain, Rakesh K.},
    number = {5706},
    month = {1},
    pages = {58--62},
    volume = {307},
    url = {https://www.science.org},
    doi = {10.1126/SCIENCE.1104819}
}

@article{Jain2001NormalizingTherapy,
    title = {{Normalizing tumor vasculature with anti-angiogenic therapy: A new paradigm for combination therapy}},
    year = {2001},
    journal = {Nature Medicine 2001 7:9},
    author = {Jain, R. K.},
    number = {9},
    pages = {987--989},
    volume = {7},
    publisher = {Nature Publishing Group},
    url = {https://www.nature.com/articles/nm0901-987},
    doi = {10.1038/nm0901-987},
    issn = {1546-170X},
    pmid = {11533692},
    keywords = {Biomedicine, Cancer Research, Infectious Diseases, Metabolic Diseases, Molecular Medicine, Neurosciences, general}
}

@article{Jain2001NormalizingTherapyb,
    title = {{Normalizing tumor vasculature with anti-angiogenic therapy: A new paradigm for combination therapy}},
    year = {2001},
    journal = {Nature Medicine 2001 7:9},
    author = {Jain, R. K.},
    number = {9},
    pages = {987--989},
    volume = {7},
    publisher = {Nature Publishing Group},
    url = {https://www.nature.com/articles/nm0901-987},
    doi = {10.1038/nm0901-987},
    issn = {1546-170X},
    pmid = {11533692},
    keywords = {Biomedicine, Cancer Research, Infectious Diseases, Metabolic Diseases, Molecular Medicine, Neurosciences, general}
}

@article{Moore2023OME-Zarr:Support,
    title = {{OME-Zarr: a cloud-optimized bioimaging file format with international community support}},
    year = {2023},
    journal = {Histochemistry and Cell Biology},
    author = {Moore, Josh and Basurto-Lozada, Daniela and Besson, Sébastien and Bogovic, John and Bragantini, Jordão and Brown, Eva M. and Burel, Jean Marie and Casas Moreno, Xavier and de Medeiros, Gustavo and Diel, Erin E. and Gault, David and Ghosh, Satrajit S. and Gold, Ilan and Halchenko, Yaroslav O. and Hartley, Matthew and Horsfall, Dave and Keller, Mark S. and Kittisopikul, Mark and Kovacs, Gabor and K{\"{u}}pc{\"{u}} Yolda{\c{s}}, Aybüke and Kyoda, Koji and le Tournoulx de la Villegeorges, Albane and Li, Tong and Liberali, Prisca and Lindner, Dominik and Linkert, Melissa and L{\"{u}}thi, Joel and Maitin-Shepard, Jeremy and Manz, Trevor and Marconato, Luca and McCormick, Matthew and Lange, Merlin and Mohamed, Khaled and Moore, William and Norlin, Nils and Ouyang, Wei and {\"{O}}zdemir, Bugra and Palla, Giovanni and Pape, Constantin and Pelkmans, Lucas and Pietzsch, Tobias and Preibisch, Stephan and Prete, Martin and Rzepka, Norman and Samee, Sameeul and Schaub, Nicholas and Sidky, Hythem and Solak, Ahmet Can and Stirling, David R. and Striebel, Jonathan and Tischer, Christian and Toloudis, Daniel and Virshup, Isaac and Walczysko, Petr and Watson, Alan M. and Weisbart, Erin and Wong, Frances and Yamauchi, Kevin A. and Bayraktar, Omer and Cimini, Beth A. and Gehlenborg, Nils and Haniffa, Muzlifah and Hotaling, Nathan and Onami, Shuichi and Royer, Loic A. and Saalfeld, Stephan and Stegle, Oliver and Theis, Fabian J. and Swedlow, Jason R.},
    number = {3},
    month = {9},
    pages = {223--251},
    volume = {160},
    publisher = {Springer Science and Business Media Deutschland GmbH},
    url = {https://link.springer.com/article/10.1007/s00418-023-02209-1},
    doi = {10.1007/S00418-023-02209-1/FIGURES/15},
    issn = {1432119X},
    pmid = {37428210},
    keywords = {Bioimaging, Cloud, Community, Data, FAIR, Format}
}

@article{Choi2019OnLearning,
    title = {{On Empirical Comparisons of Optimizers for Deep Learning}},
    year = {2019},
    author = {Choi, Dami and Shallue, Christopher J and Nado, Zachary and Lee, Jaehoon and Maddison, Chris J and Dahl, George E},
    url = {https://www.tensorflow.org/ http://arxiv.org/abs/1910.05446},
    arxivId = {1910.05446}
}

@article{Zhang2023OnAnalysis,
    title = {{On the Challenges and Perspectives of Foundation Models for Medical Image Analysis}},
    year = {2023},
    journal = {Medical Image Analysis},
    author = {Zhang, Shaoting and Metaxas, Dimitris},
    month = {6},
    pages = {102996},
    volume = {91},
    publisher = {Elsevier},
    url = {http://arxiv.org/abs/2306.05705},
    doi = {10.1016/J.MEDIA.2023.102996},
    issn = {1361-8415},
    pmid = {37857067},
    arxivId = {2306.05705},
    keywords = {Foundation models}
}

@article{Hashizume2000OpeningsLeakiness,
    title = {{Openings between Defective Endothelial Cells Explain Tumor Vessel Leakiness}},
    year = {2000},
    journal = {The American Journal of Pathology},
    author = {Hashizume, Hiroya and Baluk, Peter and Morikawa, Shunichi and McLean, John W. and Thurston, Gavin and Roberge, Sylvie and Jain, Rakesh K. and McDonald, Donald M.},
    number = {4},
    month = {4},
    pages = {1363--1380},
    volume = {156},
    publisher = {Elsevier},
    doi = {10.1016/S0002-9440(10)65006-7},
    issn = {0002-9440}
}

@article{Sevastopolsky2017OpticNetwork,
    title = {{Optic disc and cup segmentation methods for glaucoma detection with modification of U-Net convolutional neural network}},
    year = {2017},
    journal = {Pattern Recognition and Image Analysis},
    author = {Sevastopolsky, A.},
    number = {3},
    month = {7},
    pages = {618--624},
    volume = {27},
    publisher = {Pleiades Publishing},
    url = {http://link.springer.com/10.1134/S1054661817030269},
    doi = {10.1134/S1054661817030269},
    issn = {15556212},
    keywords = {U-Net, computer vision, convolutional neural network, deep learning, eye fundus, glaucoma detection, image segmentation, optic cup segmentation, optic disc segmentation}
}
@article{Brezinski1999,
    title = {{Optical coherence tomography: high-resolution imaging in nontransparent tissue}},
    year = {1999},
    journal = {IEEE Journal on Selected Topics in Quantum Electronics},
    author = {Brezinski, Mark E. and Fujimoto, James G.},
    number = {4},
    pages = {1185--1192},
    volume = {5},
    url = {http://ieeexplore.ieee.org/document/796345/},
    doi = {10.1109/2944.796345},
    issn = {1077260X}
}

@article{Sharpe2002,
    title = {{Optical Projection Tomography as a Tool for 3D Microscopy and Gene Expression Studies}},
    year = {2002},
    journal = {Science},
    author = {Sharpe, James and Ahlgren, Ulf and Perry, Paul and Hill, Bill and Ross, Allyson and Hecksher-S{\o}rensen, Jacob and Baldock, Richard and Davidson, Duncan},
    number = {5567},
    volume = {296},
    url = {http://science.sciencemag.org/content/296/5567/541}
}

@article{Ghoneima2023,
    title = {{Outcomes of Kidney Perfusion Techniques in Transplantation from Deceased Donors: A Systematic Review and Meta-Analysis}},
    year = {2023},
    journal = {Journal of Clinical Medicine},
    author = {Ghoneima, Ahmed S. and Sousa Da Silva, Richard X. and Gosteli, Martina A. and Barlow, Adam D. and Kron, Philipp},
    number = {12},
    month = {6},
    pages = {3871},
    volume = {12},
    publisher = {MDPI},
    url = {https://www.mdpi.com/2077-0383/12/12/3871/htm https://www.mdpi.com/2077-0383/12/12/3871},
    doi = {10.3390/JCM12123871/S1},
    issn = {20770383},
    keywords = {kidney, machine, perfusion, renal, transplantation}
}

@article{ThngCH2014,
    title = {{Perfusion imaging in liver MRI}},
    year = {2014},
    journal = {Magnetic resonance imaging clinics of North America},
    author = {{Thng CH} and {Koh TS} and {Collins D} and {Koh DM}},
    number = {3},
    volume = {22},
    publisher = {Magn Reson Imaging Clin N Am},
    url = {https://www.ncbi.nlm.nih.gov/pubmed/25086937},
    isbn = {1557-9786},
    doi = {10.1016/j.mric.2014.04.011},
    pmid = {25086937},
    keywords = {pmid:25086937, doi:10.1016/j.mric.2014.04.011, Rev}
}

@article{Tingle2022,
    title = {{Pharmacological testing of therapeutics using normothermic machine perfusion: A pilot study of 2,4-dinitrophenol delivery to steatotic human livers}},
    year = {2022},
    journal = {Artificial Organs},
    author = {Tingle, Samuel J. and Thompson, Emily R. and Bates, Lucy and Ibrahim, Ibrahim K. and Govaere, Olivier and Shuttleworth, Victoria and Wang, Lu and Figueiredo, Rodrigo and Palmer, Jeremy and Bury, Yvonne and Anstee, Quentin M. and Wilson, Colin},
    number = {11},
    month = {11},
    pages = {2201--2214},
    volume = {46},
    publisher = {John Wiley {\&} Sons, Ltd},
    url = {https://onlinelibrary.wiley.com/doi/full/10.1111/aor.14309 https://onlinelibrary.wiley.com/doi/abs/10.1111/aor.14309 https://onlinelibrary.wiley.com/doi/10.1111/aor.14309},
    doi = {10.1111/AOR.14309},
    issn = {1525-1594},
    pmid = {35546070},
    keywords = {2, 4-dinitrophenol, liver steatosis, normothermic machine perfusion, pharmacology, transplantation}
}

@article{Weninger2002,
    title = {{Phenotyping transgenic embryos: a rapid 3-D screening method based on episcopic fluorescence image capturing.}},
    year = {2002},
    journal = {Nature Genetics},
    author = {Weninger, Wolfgang Johann and Mohun, Timothy},
    number = {1},
    month = {1},
    pages = {59--65},
    volume = {30},
    publisher = {Nature Publishing Group},
    url = {http://www.nature.com/doifinder/10.1038/ng785 http://www.ncbi.nlm.nih.gov/pubmed/11743576},
    isbn = {1061-4036},
    doi = {10.1038/ng785},
    issn = {1061-4036},
    pmid = {11743576},
    keywords = {Abnormalities, Analog-Digital Conversion, Animals, Aorta, Aorta: abnormalities, Aorta: embryology, Aorta: ultrastructure, Computer-Assisted, Computer-Assisted: methods, DNA-Binding Proteins, Fetal Heart, Fetal Heart: abnormalities, Fetal Heart: ultrastructure, Fiber Optic Technology, Fluorometry, Fluorometry: instrumentation, Fluorometry: methods, Genes, Image Processing, Imaging, Knockout, Lac Operon, Mice, Microtomy, Microtomy: instrumentation, Microtomy: methods, Motion Pictures as Topic, Multiple, Multiple: genetics, Muscle Proteins, Muscle Proteins: genetics, Myogenic Regulatory Factor 5, Phenotype, Photomicrography, Photomicrography: instrumentation, Photomicrography: methods, Recombinant Fusion Proteins, Recombinant Fusion Proteins: analysis, Reporter, Repressor Proteins, Software, Staining and Labeling, Superior, Superior: abnormalities, Superior: embryology, Superior: ultrastructure, Three-Dimensional, Three-Dimensional: methods, Tissue Embedding, Trans-Activators, Trans-Activators: deficiency, Trans-Activators: genetics, Transgenic, Transgenic: embryology, Trisomy, Vena Cava, Waxes, beta-Galactosidase, beta-Galactosidase: analysis}
}

@article{Mehrmohammadi2013,
    title = {{Photoacoustic Imaging for Cancer Detection and Staging}},
    year = {2013},
    journal = {Current Molecular Imaging},
    author = {Mehrmohammadi, Mohammad and Joon Yoon, Soon and Yeager, Douglas and Y. Emelianov, Stanislav},
    number = {1},
    month = {3},
    pages = {89--105},
    volume = {2},
    publisher = {NIH Public Access},
    url = {http://www.ncbi.nlm.nih.gov/pubmed/24032095 http://www.pubmedcentral.nih.gov/articlerender.fcgi?artid=PMC3769095 http://www.eurekaselect.com/openurl/content.php?genre=article&issn=2211-5552&volume=2&issue=1&spage=89},
    isbn = {2122633255},
    doi = {10.2174/2211555211302010010},
    issn = {22115552},
    pmid = {24032095},
    arxivId = {NIHMS150003},
    keywords = {Photoacoustic imaging, cancer, diagnosis, exogenous contrast agents, spectroscopy, staging, ultrasound}
}

@article{Mallidi2011,
    title = {{Photoacoustic imaging in cancer detection, diagnosis, and treatment guidance}},
    year = {2011},
    journal = {Trends in biotechnology},
    author = {Mallidi, Srivalleesha and Luke, Geoffrey and Emelianov, Stanislav},
    number = {5},
    month = {5},
    pages = {213--221},
    volume = {29},
    publisher = {NIH Public Access},
    url = {http://www.ncbi.nlm.nih.gov/pubmed/21324541 http://www.pubmedcentral.nih.gov/articlerender.fcgi?artid=PMC3080445 http://www.ncbi.nlm.nih.gov/pubmed/21324541%5Cnhttp://www.pubmedcentral.nih.gov/articlerender.fcgi?artid=PMC3080445},
    isbn = {0167-7799},
    doi = {10.1016/j.tibtech.2011.01.006},
    issn = {1879-3096},
    pmid = {21324541}
}

@article{Wong2014,
    title = {{Pre-crosslinked polymeric collagen in 3-D models of mechanically stiff tissues: blended collagen polymer hydrogels for rapid layer fabrication.}},
    year = {2014},
    journal = {Acta biomaterialia},
    author = {Wong, Josephine P F and Baptista, Danielle and Brown, Robert A},
    number = {12},
    month = {12},
    pages = {5005--11},
    volume = {10},
    url = {http://www.ncbi.nlm.nih.gov/pubmed/25200843},
    doi = {10.1016/j.actbio.2014.08.038},
    issn = {1878-7568},
    pmid = {25200843},
    keywords = {Biomimetic Materials, Cell Proliferation, Cell Survival, Collagen hydrogel, Cross-Linking Reagents, Elastic Modulus, Fibroblasts, Hydrogels, Materials Testing, Plastic compression, Polymeric collagen, Shear Strength, Stiff tissue mimics}
}

@article{Boyde1969,
    title = {{Preparation of animal tissues for surface-scanning electron microscopy}},
    year = {1969},
    journal = {Journal of Microscopy},
    author = {Boyde, A. and Wood, C.},
    number = {3},
    month = {12},
    pages = {221--249},
    volume = {90},
    publisher = {Blackwell Publishing Ltd},
    url = {http://doi.wiley.com/10.1111/j.1365-2818.1969.tb00709.x},
    doi = {10.1111/j.1365-2818.1969.tb00709.x}
}

@article{ShiH2016,
    title = {{Process of hepatic metastasis from pancreatic cancer: biology with clinical significance}},
    year = {2016},
    journal = {Journal of cancer research and clinical oncology},
    author = {{Shi H} and {Li J} and {Fu D}},
    number = {6},
    volume = {142},
    publisher = {J Cancer Res Clin Oncol},
    url = {https://www.ncbi.nlm.nih.gov/pubmed/26250876},
    isbn = {1432-1335},
    doi = {10.1007/s00432-015-2024-0},
    pmid = {26250876},
    keywords = {pmid:26250876, doi:10.1007/s00432-015-2024-0, Revi}
}

@article{Zhang2016,
    title = {{Rapid Acquisition of 3D Images Using High-resolution Episcopic Microscopy.}},
    year = {2016},
    journal = {Journal of visualized experiments : JoVE},
    author = {Zhang, Haochuan and Huang, JunGang and Liu, Xin and Zhu, Ping and Li, Zhongrong and Li, Xue},
    number = {117},
    url = {www.jove.com http://www.jove.com/video/54625/rapid-acquisition-3d-images-using-high-resolution-episcopic%250},
    doi = {10.3791/54625},
    issn = {1940-087X},
    pmid = {27911379},
    keywords = {3D reconstruction, Amira, Developmental Biology, Episcopic fluorescence image capture (EFIC), High-resolution episcopic microscopy (HREM), Issue 117, morphogenesis, mouse, urinary tract}
}

@article{Rosenthal2004,
    title = {{Rapid high resolution three dimensional reconstruction of embryos with episcopic fluorescence image capture}},
    year = {2004},
    journal = {Birth Defects Research Part C - Embryo Today: Reviews},
    author = {Rosenthal, Julie and Mangal, Vipul and Walker, Diana and Bennett, Michael and Mohun, Tim J. and Lo, Cecilia W.},
    number = {3},
    month = {9},
    pages = {213--223},
    volume = {72},
    publisher = {Wiley Subscription Services, Inc., A Wiley Company},
    url = {http://doi.wiley.com/10.1002/bdrc.20023},
    isbn = {1542-975X},
    doi = {10.1002/bdrc.20023},
    issn = {1542975X},
    pmid = {15495188}
}

@article{Berke2016,
    title = {{Seeing through Musculoskeletal Tissues: Improving In Situ Imaging of Bone and the Lacunar Canalicular System through Optical Clearing}},
    year = {2016},
    journal = {PLOS ONE},
    author = {Berke, Ian M. and Miola, Joseph P. and David, Michael A. and Smith, Melanie K. and Price, Christopher and Lubeck, E},
    editor = {McNamara, Laoise M},
    number = {3},
    month = {3},
    pages = {e0150268},
    volume = {11},
    publisher = {Academic Press},
    url = {http://dx.plos.org/10.1371/journal.pone.0150268},
    doi = {10.1371/journal.pone.0150268},
    issn = {1932-6203}
}

@article{LlovetJM2008,
    title = {{Sorafenib in advanced hepatocellular carcinoma}},
    year = {2008},
    journal = {The New England journal of medicine},
    author = {{Llovet JM} and {Ricci S} and {Mazzaferro V} and {Hilgard P} and {Gane E} and {Blanc JF} and {de Oliveira AC} and {Santoro A} and {Raoul JL} and {Forner A} and {Schwartz M} and {Porta C} and {Zeuzem S} and {Bolondi L} and {Greten TF} and {Galle PR} and {Seitz JF} and {Borbath I} and {H{\"{a}}ussinger D} and {Giannaris T} and {Shan M} and {Moscovici M} and {Voliotis D} and {Bruix J}},
    number = {4},
    volume = {359},
    publisher = {N Engl J Med},
    url = {https://www.ncbi.nlm.nih.gov/pubmed/18650514},
    isbn = {1533-4406},
    doi = {10.1056/NEJMoa0708857},
    pmid = {18650514},
    keywords = {pmid:18650514, doi:10.1056/NEJMoa0708857, Clinical}
}

@article{Chakraborty2011,
    title = {{Spectral behaviour of eosin Y in different solvents and aqueous surfactant media}},
    year = {2011},
    journal = {Spectrochimica Acta - Part A: Molecular and Biomolecular Spectroscopy},
    author = {Chakraborty, Moumita and Panda, Amiya Kumar},
    number = {1},
    pages = {458--465},
    volume = {81},
    isbn = {3532699001},
    doi = {10.1016/j.saa.2011.06.038},
    issn = {13861425},
    pmid = {21757397},
    keywords = {Anisotropy, Cationic surfactants, Eosin Y, Interaction constant, Solvent polarity, Stokes shift}
}

@article{Ashley2013,
    title = {{Stem Cell Differentiation and Lumen Formation in Colorectal Cancer Cell Lines and Primary Tumors}},
    year = {2013},
    journal = {American Association for Cancer Research.},
    author = {Ashley, Neil and Yeung, Trevor M and Bodmer, Walter F},
    number = {18},
    pages = {1--12},
    volume = {73},
    url = {http://cancerres.aacrjournals.org/content/early/2013/09/06/0008-5472.CAN-13-0454.full-text.pdf},
    doi = {10.1158/0008-5472.CAN-13-0454}
}

@article{Ewald2002a,
    title = {{Surface imaging microscopy, an automated method for visualizing whole embryo samples in three dimensions at high resolution}},
    year = {2002},
    journal = {Developmental Dynamics},
    author = {Ewald, Andrew J. and Mcbride, Helen and Reddington, Mark and Fraser, Scott E. and Kerschmann, Russell},
    number = {3},
    month = {11},
    pages = {369--375},
    volume = {225},
    publisher = {Wiley Subscription Services, Inc., A Wiley Company},
    url = {http://doi.wiley.com/10.1002/dvdy.10169},
    isbn = {1058-8388},
    doi = {10.1002/dvdy.10169},
    issn = {10588388},
    pmid = {12412023},
    keywords = {Anatomy, Chicken, Frog, Imaging, Morphogenesis, Mouse, Three-dimensional reconstruction, Visualization}
}

@article{Ewald2002,
    title = {{Surface imaging microscopy, an automated method for visualizing whole embryo samples in three dimensions at high resolution}},
    year = {2002},
    journal = {Developmental Dynamics},
    author = {Ewald, Andrew J and Mcbride, Helen and Reddington, Mark and Fraser, Scott E and Kerschmann, Russell},
    number = {3},
    pages = {369--375},
    volume = {225},
    url = {file:///C:/Users/rmapnah/Downloads/Ewald_et_al-2002-Developmental_Dynamics.pdf},
    isbn = {1058-8388},
    doi = {10.1002/dvdy.10169},
    issn = {10588388},
    pmid = {12412023},
    keywords = {Anatomy, Chicken, Frog, Imaging, Morphogenesis, Mouse, Three-dimensional reconstruction, Visualization}
}

@article{Kox2018,
    title = {{The Benefits of Hypothermic Machine Preservation and Short Cold Ischemia Times in Deceased Donor Kidneys}},
    year = {2018},
    journal = {Transplantation},
    author = {Kox, Jasper and Moers, Cyril and Monbaliu, Diethard and Strelniece, Agita and Treckmann, Jürgen and Jochmans, Ina and Leuvenink, Henri and Van Heurn, Ernest and Pirenne, Jacques and Paul, Andreas and Ploeg, Rutger},
    number = {8},
    month = {8},
    pages = {1344--1350},
    volume = {102},
    publisher = {Transplantation},
    url = {https://pubmed.ncbi.nlm.nih.gov/29570164/},
    doi = {10.1097/TP.0000000000002188},
    issn = {1534-6080},
    pmid = {29570164},
    keywords = {80 and over, Adolescent, Adult, Aged, Chronic / surgery*, Cold Ischemia / methods*, Cyril Moers, Delayed Graft Function / etiology, Female, Graft Survival, Humans, International Cooperation, Jasper Kox, Kidney / pathology*, Kidney Failure, Kidney Transplantation / methods*, MEDLINE, Male, Middle Aged, Multivariate Analysis, NCBI, NIH, NLM, National Center for Biotechnology Information, National Institutes of Health, National Library of Medicine, Non-U.S. Gov't, Odds Ratio, Organ Preservation / methods*, Organ Preservation Solutions, Perfusion / methods, Proportional Hazards Models, Prospective Studies, PubMed Abstract, Randomized Controlled Trial, Research Support, Rutger Ploeg, Time Factors, Tissue Donors, Young Adult, doi:10.1097/TP.0000000000002188, pmid:29570164}
}

@article{Ashamalla2005,
    title = {{The contribution of integrated PET/CT to the evolving definition of treatment volumes in radiation treatment planning in lung cancer}},
    year = {2005},
    journal = {International Journal of Radiation Oncology Biology Physics},
    author = {Ashamalla, Hani and Rafla, Sameer and Parikh, Kapila and Mokhtar, Bahaa and Goswami, Ganesh and Kambam, Shravan and Abdel-Dayem, Hussain and Guirguis, Adel and Ross, Pamela and Evola, Alex},
    number = {4},
    pages = {1016--1023},
    volume = {63},
    isbn = {0360-3016},
    doi = {10.1016/j.ijrobp.2005.04.021},
    issn = {03603016},
    pmid = {15979817},
    keywords = {Computed tomography, Lung cancer, Position emission tomography, Radiation treatment, Treatment volumes}
}

@article{Geyer2013,
    title = {{The dermal arteries of the human thumb pad}},
    year = {2013},
    journal = {Journal of Anatomy},
    author = {Geyer, S H and N{\"{o}}hammer, M. M. and Tinhofer, I E and Weninger, W J},
    number = {6},
    pages = {603--609},
    volume = {223},
    url = {https://www.ncbi.nlm.nih.gov/pmc/articles/PMC3842202/pdf/joa0223-0603.pdf},
    isbn = {1469-7580},
    doi = {10.1111/joa.12113},
    issn = {00218782},
    pmid = {24205910},
    keywords = {Blood supply, High resolution episcopic microscopy, Skin, Superficial arterial plexus, Three-dimensional reconstruction}
}

@article{Tang2023,
    title = {{The Establishment of Diseased Human Whole Organ Model by Normothermic Machine Perfusion Technique}},
    year = {2023},
    author = {Tang, Yunhua and Li, Jiahao and Zhang, Tao and Chen, Honghui and Qin, Meiting and Chen, Huadi and Huang, Jinbo and Miao, Ziqiang and Cai, Ruilin and Yang, Yongqi and Kang, Jun and Sun, Hanqi and Zhong, Ronghua and Li, Jingya and Wang, Tielong and Chen, Maogen and Ju, Weiqiang and Wang, Dongping and Guo, Zhiyong and Dan, Jia and Li, Yefu and He, Xiaoshun and Zhao, Qiang},
    month = {8},
    publisher = {Preprints},
    url = {https://www.preprints.org/manuscript/202308.0967/v1},
    doi = {10.20944/PREPRINTS202308.0967.V1},
    keywords = {diseased livers, normothermic machine perfusion}
}

@article{Pandit2013,
    title = {{The Utility of Micro-CT and MRI in the Assessment of Longitudinal Growth of Liver Metastases in a Preclinical Model of Colon Carcinoma}},
    year = {2013},
    journal = {Academic Radiology},
    author = {Pandit, Prachi and Johnston, Samuel M and Qi, Yi and Story, Jennifer and Nelson, Rendon and Johnson, G Allan},
    number = {4},
    pages = {430--439},
    volume = {20},
    url = {https://www.ncbi.nlm.nih.gov/pmc/articles/PMC3602803/pdf/nihms421806.pdf},
    doi = {10.1016/j.acra.2012.09.030},
    issn = {10766332},
    pmid = {23498983},
    keywords = {CT, Liver metastases, MR, Mice, PROPELLER}
}

@article{Weninger2009,
    title = {{Three-Dimensional (3D) Visualisation of the Cardiovascular System of Mouse Embryos and Fetus}},
    year = {2009},
    journal = {The Open Cardiovascular Imaging Journal},
    author = {Weninger, Wolfgang J and Geyer, Stefan H},
    number = {1},
    pages = {1--12},
    volume = {1},
    url = {http://citeseerx.ist.psu.edu/viewdoc/download?doi=10.1.1.657.7411&rep=rep1&type=pdf http://benthamscience.com/open/openaccess.php?tocarij/articles/V001/1TOCARIJ.htm},
    doi = {10.2174/1876538600901010001},
    issn = {18765386}
}

@incollection{Weninger2007,
    title = {{Three-dimensional analysis of molecular signals with episcopic imaging techniques.}},
    year = {2007},
    booktitle = {Methods in molecular biology (Clifton, N.J.)},
    author = {Weninger, Wolfgang J. and Mohun, Timothy J.},
    chapter = {4},
    pages = {35--46},
    volume = {411},
    publisher = {Humana Press Inc},
    url = {http://link.springer.com/10.1007/978-1-59745-549-7_4},
    address = {Totowa, NJ},
    isbn = {1064-3745},
    doi = {10.1007/978-1-59745-549-7{\_}4},
    issn = {1064-3745},
    pmid = {18287637}
}

@article{Breslin2013,
    title = {{Three-dimensional cell culture: the missing link in drug discovery}},
    year = {2013},
    journal = {Drug Discovery Today},
    author = {Breslin, Susan and O 'driscoll, Lorraine},
    number = {5},
    pages = {240--249},
    volume = {18},
    url = {http://ac.els-cdn.com/S1359644612003376/1-s2.0-S1359644612003376-main.pdf?_tid=7c4ba282-7ac3-11e7-aadf-00000aab0f27&acdnat=1502036748_138a20f0f96fd664858d616cec80cfe3},
    doi = {10.1016/j.drudis.2012.10.003}
}

@incollection{Alberts2004,
    title = {{Tissues and Cancer}},
    year = {2004},
    booktitle = {Essential cell biology},
    author = {Alberts, B and Bray, D and Hopin, K and Johnson, A and Lewis, J and Raff, M and Roberts, K and Walter, P},
    edition = {2},
    publisher = {Garland Science},
    address = {New York},
    isbn = {0-8153-3481-8}
}

@article{Rofstad2014,
    title = {{Tumor Interstitial Fluid Pressure-A Link between Tumor Hypoxia, Microvascular Density, and Lymph Node Metastasis}},
    year = {2014},
    journal = {Neoplasia},
    author = {Rofstad, Einar K and Galappathi, Kanthi and Mathiesen, Berit S},
    number = {7},
    month = {7},
    pages = {586--594},
    volume = {16},
    publisher = {Neoplasia Press},
    url = {http://www.ncbi.nlm.nih.gov/pubmed/25117980 http://www.pubmedcentral.nih.gov/articlerender.fcgi?artid=PMC4198829},
    isbn = {1476-5586},
    doi = {10.1016/j.neo.2014.07.003},
    issn = {14765586},
    pmid = {25117980}
}

@article{Li2014,
    title = {{Tumour biomechanical response to the vascular disrupting agent ZD6126 in vivo assessed by magnetic resonance elastography.}},
    year = {2014},
    journal = {British journal of cancer},
    author = {Li, J and Jamin, Y and Boult, J K R and Cummings, C and Waterton, J C and Ulloa, J and Sinkus, R and Bamber, J C and Robinson, S P},
    number = {7},
    month = {4},
    pages = {1727--32},
    volume = {110},
    publisher = {Nature Publishing Group},
    url = {http://www.ncbi.nlm.nih.gov/pubmed/24569471 http://www.pubmedcentral.nih.gov/articlerender.fcgi?artid=PMC3974089},
    doi = {10.1038/bjc.2014.76},
    issn = {1532-1827},
    pmid = {24569471}
}

@article{Brown2005,
    title = {{Ultrarapid Engineering of Biomimetic Materials and Tissues: Fabrication of Nano- and Microstructures by Plastic Compression}},
    year = {2005},
    journal = {Advanced Functional Materials},
    author = {Brown, R. A. and Wiseman, M. and Chuo, C.-B. and Cheema, U. and Nazhat, S. N.},
    number = {11},
    month = {11},
    pages = {1762--1770},
    volume = {15},
    publisher = {WILEY‐VCH Verlag},
    url = {http://doi.wiley.com/10.1002/adfm.200500042},
    doi = {10.1002/adfm.200500042},
    issn = {1616-301X},
    keywords = {Biomedical materials, Biomimetics, Collagen, Tissue engineering}
}

@article{SongD2021,
    title = {{Using deep learning to predict microvascular invasion in hepatocellular carcinoma based on dynamic contrast-enhanced MRI combined with clinical parameters}},
    year = {2021},
    journal = {Journal of cancer research and clinical oncology},
    author = {{Song D} and {Wang Y} and {Wang W} and {Wang Y} and {Cai J} and {Zhu K} and {Lv M} and {Gao Q} and {Zhou J} and {Fan J} and {Rao S} and {Wang M} and {Wang X}},
    number = {12},
    volume = {147},
    publisher = {J Cancer Res Clin Oncol},
    url = {https://www.ncbi.nlm.nih.gov/pubmed/33839938},
    isbn = {1432-1335},
    doi = {10.1007/s00432-021-03617-3},
    pmid = {33839938},
    keywords = {pmid:33839938, doi:10.1007/s00432-021-03617-3, Dan}
}

@article{Sandrasegaran2009,
    title = {{Value of diffusion-weighted MRI for assessing liver fibrosis and cirrhosis}},
    year = {2009},
    journal = {American Journal of Roentgenology},
    author = {Sandrasegaran, Kumaresan and Akisik, Fatih M. and Lin, Chen and Tahir, Bilal and Rajan, Janaki and Saxena, Romil and Aisen, Alex M.},
    number = {6},
    month = {12},
    pages = {1556--1560},
    volume = {193},
    publisher = {American Roentgen Ray Society},
    url = {https://www.ajronline.org/doi/10.2214/AJR.09.2436},
    doi = {10.2214/AJR.09.2436/ASSET/IMAGES/09{\_}2436{\_}06.JPEG},
    issn = {0361803X},
    pmid = {19933647},
    keywords = {Apparent diffusion coefficient, Cirrhosis, Diffusion-weighted imaging, Liver fibrosis, MRI}
}

@article{Cnudde2008,
    title = {{Virtual histology by means of high-resolution X-ray CT}},
    year = {2008},
    journal = {Journal of Microscopy},
    author = {Cnudde, V. and Masschaele, B. and De Cock, H. E V and Olstad, K. and Vlaminck, L. and Vlassenbroeck, J. and Dierick, M. and Witte, Y. D. and Van Hoorebeke, L. and Jacobs, P.},
    number = {3},
    month = {12},
    pages = {476--485},
    volume = {232},
    url = {http://www.ncbi.nlm.nih.gov/pubmed/19094024 http://doi.wiley.com/10.1111/j.1365-2818.2008.02142.x},
    isbn = {1365-2818},
    doi = {10.1111/j.1365-2818.2008.02142.x},
    issn = {00222720},
    pmid = {19094024},
    keywords = {(dental) alveolus, Blood vessels, Bone, High-resolution X-ray CT, Skin, Tarsus, Virtual histology}
}

@article{Mishra2021,
    title = {{VTG-Net: A CNN Based Vessel Topology Graph Network for Retinal Artery/Vein Classification}},
    year = {2021},
    journal = {Frontiers in Medicine},
    author = {Mishra, Suraj and Wang, Ya Xing and Wei, Chuan Chuan and Chen, Danny Z. and Hu, X. Sharon},
    month = {11},
    pages = {750396},
    volume = {8},
    publisher = {Frontiers Media S.A.},
    doi = {10.3389/FMED.2021.750396/BIBTEX},
    issn = {2296858X},
    keywords = {artery/vein classification, convolutional neural networks, graph convolutional networks, retinal images, vessel topology}
}

@inproceedings{Holmes1994,
    title = {{WEKA: A Machine Learning Workbench}},
    year = {1994},
    booktitle = {Proc Second Australia and New Zealand Conference on Intelligent Information Systems},
    author = {Holmes, G and Donkin, A and Witten, I H},
    address = {Brisbane, Australia}
}

@article{Pieles2007,
    title = {{{$\mu$}MRI-HREM pipeline for high-throughput, high-resolution phenotyping of murine embryos}},
    year = {2007},
    journal = {Journal of Anatomy},
    author = {Pieles, Guido and Geyer, Stefan H and Szumska, Dorota and Schneider, Jürgen and Neubauer, Stefan and Clarke, Kieran and Dorfmeister, Karl and Franklyn, Angela and Brown, Steve D and Bhattacharya, Shoumo and Weninger, Wolfgang J},
    number = {1},
    pages = {132--137},
    volume = {211},
    url = {https://www.ncbi.nlm.nih.gov/pmc/articles/PMC2375802/pdf/joa0211-0132.pdf},
    doi = {10.1111/j.1469-7580.2007.00746.x},
    issn = {00218782},
    pmid = {17532797},
    keywords = {3D reconstruction, Imaging, Large-scalephenotype analysis}
}

@article{Miyawaki2011OpticalScaleA2,
    title = {{Optical Clearing of Biological Tissue with ScaleA2}},
    year = {2011},
    journal = {Materials and Methods},
    author = {Miyawaki, Atsushi},
    month = {9},
    volume = {1},
    publisher = {Synatom Research, LLC},
    doi = {10.13070/mm.en.1.188}
}

@article{Sharpe2002OpticalStudies,
    title = {{Optical Projection Tomography as a Tool for 3D Microscopy and Gene Expression Studies}},
    year = {2002},
    journal = {Science},
    author = {Sharpe, James and Ahlgren, Ulf and Perry, Paul and Hill, Bill and Ross, Allyson and Hecksher-S{\o}rensen, Jacob and Baldock, Richard and Davidson, Duncan},
    number = {5567},
    volume = {296},
    url = {http://science.sciencemag.org/content/296/5567/541.long}
}

@inproceedings{Ma2019OptimizingDataset,
    title = {{Optimizing data augmentation for semantic segmentation on small-scale dataset}},
    year = {2019},
    booktitle = {ACM International Conference Proceeding Series},
    author = {Ma, Rui and Tao, Pin and Tang, Huiyun},
    month = {6},
    pages = {77--81},
    publisher = {Association for Computing Machinery},
    url = {http://dl.acm.org/citation.cfm?doid=3341016.3341020},
    address = {New York, New York, USA},
    isbn = {9781450363228},
    doi = {10.1145/3341016.3341020},
    keywords = {Cross-combination, Data augmentation, Semantic segmentation}
}

@article{Lu2010Orders-of-magnitudeStation,
    title = {{Orders-of-magnitude performance increases in GPU-accelerated correlation of images from the International Space Station}},
    year = {2010},
    journal = {Journal of Real-Time Image Processing},
    author = {Lu, Peter J and Oki, Hidekazu and Frey, Catherine A and Chamitoff, Gregory E and Chiao, Leroy and Fincke, Edward M and Foale, C. Michael and Magnus, Sandra H and McArthur, William S. and Tani, Daniel M and Whitson, Peggy A and Williams, Jeffrey N and Meyer, William V and Sicker, Ronald J and Au, Brion J and Christiansen, Mark and Schofield, Andrew B and Weitz, David A},
    number = {3},
    pages = {179--193},
    volume = {5},
    url = {https://weitzlab.seas.harvard.edu/files/weitzlab/files/2010_jrealtimeimagingandprocessing_lu.pdf},
    doi = {10.1007/s11554-009-0133-1},
    issn = {18618200},
    keywords = {Autocorrelation, CUDA, GPU, International Space Station, SIMD}
}

@misc{OxfordOxford,
    title = {{Oxford to test potential treatment for fatigue in long COVID patients | University of Oxford}},
    url = {https://www.ox.ac.uk/news/2021-10-29-oxford-test-potential-treatment-fatigue-long-covid-patients?fbclid=IwAR21tGay6DxaAwZJDAvvcW37a6eJl9GGQUTgcdrX4jv57D5XxH5kkIiq52M}
}

@article{Cai2019PanopticConnections,
    title = {{Panoptic imaging of transparent mice reveals whole-body neuronal projections and skull–meninges connections}},
    year = {2019},
    journal = {Nature Neuroscience},
    author = {Cai, Ruiyao and Pan, Chenchen and Ghasemigharagoz, Alireza and Todorov, Mihail Ivilinov and F{\"{o}}rstera, Benjamin and Zhao, Shan and Bhatia, Harsharan S. and Parra-Damas, Arnaldo and Mrowka, Leander and Theodorou, Delphine and Rempfler, Markus and Xavier, Anna L.R. and Kress, Benjamin T. and Benakis, Corinne and Steinke, Hanno and Liebscher, Sabine and Bechmann, Ingo and Liesz, Arthur and Menze, Bjoern and Kerschensteiner, Martin and Nedergaard, Maiken and Ert{\"{u}}rk, Ali},
    number = {2},
    month = {2},
    pages = {317--327},
    volume = {22},
    publisher = {Nature Publishing Group},
    doi = {10.1038/s41593-018-0301-3},
    issn = {15461726}
}

@article{Cai2019PanopticConnectionsb,
    title = {{Panoptic imaging of transparent mice reveals whole-body neuronal projections and skull–meninges connections}},
    year = {2019},
    journal = {Nature Neuroscience},
    author = {Cai, Ruiyao and Pan, Chenchen and Ghasemigharagoz, Alireza and Todorov, Mihail Ivilinov and F{\"{o}}rstera, Benjamin and Zhao, Shan and Bhatia, Harsharan S. and Parra-Damas, Arnaldo and Mrowka, Leander and Theodorou, Delphine and Rempfler, Markus and Xavier, Anna L.R. and Kress, Benjamin T. and Benakis, Corinne and Steinke, Hanno and Liebscher, Sabine and Bechmann, Ingo and Liesz, Arthur and Menze, Bjoern and Kerschensteiner, Martin and Nedergaard, Maiken and Ert{\"{u}}rk, Ali},
    number = {2},
    month = {2},
    pages = {317--327},
    volume = {22},
    publisher = {Nature Publishing Group},
    doi = {10.1038/s41593-018-0301-3},
    issn = {15461726},
    pmid = {30598527}
}

@article{Cai2018PanopticMice,
    title = {{Panoptic vDISCO imaging reveals neuronal connectivity, remote trauma effects and meningeal vessels in intact transparent mice}},
    year = {2018},
    journal = {bioRxiv},
    author = {Cai, Ruiyao and Pan, Chenchen and Ghasemigharagoz, Alireza and Todorov, Mihail I and Zhao, Shan and Bhatia, Harsharan S and Mrowka, Leander and Theodorou, Delphine and Rempfler, Markus and Xavier, Anna and Kress, Benjamin T and Benakis, Corinne and Liesz, Arthur and Menze, Bjoern and Kerschensteiner, Martin and Nedergaard, Maiken and Ert{\"{u}}rk, Ali and F{\"{o}}rstera, Benjamin and Zhao, Shan and Bhatia, Harsharan S and Mrowka, Leander and Theodorou, Delphine and Rempfler, Markus and Xavier, Anna and Kress, Benjamin T and Benakis, Corinne and Liesz, Arthur and Menze, Bjoern and Kerschensteiner, Martin and Nedergaard, Maiken and Ert{\"{u}}rk, Ali},
    number = {July},
    pages = {374785},
    url = {http://dx.doi.org/10.1101/374785},
    doi = {10.1101/374785}
}

@article{Hu2021ParallelTumors,
    title = {{Parallel Deep Learning Algorithms with Hybrid Attention Mechanism for Image Segmentation of Lung Tumors}},
    year = {2021},
    journal = {IEEE Transactions on Industrial Informatics},
    author = {Hu, Hexuan and Li, Qingqiu and Zhao, Yunfeng and Zhang, Ye},
    number = {4},
    month = {4},
    pages = {2880--2889},
    volume = {17},
    publisher = {IEEE Computer Society},
    doi = {10.1109/TII.2020.3022912},
    issn = {19410050},
    keywords = {Hybrid attention mechanism, image segmentation, lung images, parallel deep learning algorithm}
}

@article{Strijkers2010ParamagneticAngiogenesis,
    title = {{Paramagnetic and fluorescent liposomes for target-specific imaging and therapy of tumor angiogenesis}},
    year = {2010},
    journal = {Angiogenesis},
    author = {Strijkers, Gustav J. and Kluza, Ewelina and Tilborg, Geralda A. F. Van and Schaft, Daisy W. J. van der and Griffioen, Arjan W. and Mulder, Willem J. M. and Nicolay, Klaas},
    number = {2},
    month = {6},
    pages = {161},
    volume = {13},
    publisher = {Springer},
    url = {/pmc/articles/PMC2911540/ /pmc/articles/PMC2911540/?report=abstract https://www.ncbi.nlm.nih.gov/pmc/articles/PMC2911540/},
    doi = {10.1007/S10456-010-9165-1},
    pmid = {20390447},
    keywords = {Angiogenesis, Angiostatic therapy, Liposomes, Magnetic resonance imaging, Molecular imaging, Synergistic targeting, Tumor}
}

@inproceedings{Feng2018Patch-basedSegmentation,
    title = {{Patch-based fully convolutional neural network with skip connections for retinal blood vessel segmentation}},
    year = {2018},
    booktitle = {Proceedings - International Conference on Image Processing, ICIP},
    author = {Feng, Zhongwei and Yang, Jie and Yao, Lixiu},
    month = {2},
    pages = {1742--1746},
    volume = {2017-September},
    publisher = {IEEE Computer Society},
    isbn = {9781509021758},
    doi = {10.1109/ICIP.2017.8296580},
    issn = {15224880},
    keywords = {Class-balancing Loss, Computer Aided Diagnosis, Convolutional Neural Networks, Local Entropy Sampling, Retinal Blood Vessel Segmentation}
}

@article{Batiha2022PathophysiologyPerspective,
    title = {{Pathophysiology of Post-COVID syndromes: a new perspective}},
    year = {2022},
    journal = {Virology Journal 2022 19:1},
    author = {Batiha, Gaber El Saber and Al-kuraishy, Hayder M. and Al-Gareeb, Ali I. and Welson, Nermeen N.},
    number = {1},
    month = {10},
    pages = {1--20},
    volume = {19},
    publisher = {BioMed Central},
    url = {https://link.springer.com/articles/10.1186/s12985-022-01891-2 https://link.springer.com/article/10.1186/s12985-022-01891-2},
    doi = {10.1186/S12985-022-01891-2},
    issn = {1743-422X},
    pmid = {36210445},
    keywords = {Mast cell activation syndrome, Pathogenesis, Post-COVID syndrome, Virology}
}

@article{Hsueh2017PathwaysDisease,
    title = {{Pathways to clinical CLARITY: Volumetric analysis of irregular, soft, and heterogeneous tissues in development and disease}},
    year = {2017},
    journal = {Scientific Reports},
    author = {Hsueh, Brian and Burns, Vanessa M. and Pauerstein, Philip and Holzem, Katherine and Ye, Li and Engberg, Kristin and Wang, Ai Chi and Gu, Xueying and Chakravarthy, Harini and Arda, H. Efsun and Charville, Gregory and Vogel, Hannes and Efimov, Igor R. and Kim, Seung and Deisseroth, Karl},
    number = {1},
    month = {12},
    volume = {7},
    publisher = {Nature Publishing Group},
    doi = {10.1038/s41598-017-05614-4},
    issn = {20452322}
}

@inproceedings{Strigl2010PerformanceNetworks,
    title = {{Performance and Scalability of GPU-Based Convolutional Neural Networks}},
    year = {2010},
    booktitle = {2010 18th Euromicro Conference on Parallel, Distributed and Network-based Processing},
    author = {Strigl, Daniel and Kofler, Klaus and Podlipnig, Stefan},
    month = {2},
    pages = {317--324},
    publisher = {IEEE},
    url = {http://ieeexplore.ieee.org/document/5452452/},
    isbn = {978-1-4244-5672-7},
    doi = {10.1109/PDP.2010.43}
}

@article{Noguchi2008PerfusionDensity,
    title = {{Perfusion imaging of brain tumors using arterial spin-labeling: Correlation with histopathologic vascular density}},
    year = {2008},
    journal = {American Journal of Neuroradiology},
    author = {Noguchi, Tomoyuki and Yoshiura, T. and Hiwatashi, A. and Togao, O. and Yamashita, K. and Nagao, E. and Shono, T. and Mizoguchi, M. and Nagata, S. and Sasaki, T. and Suzuki, S. O. and Iwaki, T. and Kobayashi, K. and Mihara, F. and Honda, H.},
    number = {4},
    month = {4},
    pages = {688--693},
    volume = {29},
    publisher = {American Journal of Neuroradiology},
    doi = {10.3174/ajnr.A0903},
    issn = {01956108}
}

@article{Jackson2015PersonalisedMedicine,
    title = {{Personalised cancer medicine}},
    year = {2015},
    journal = {International Journal of Cancer},
    author = {Jackson, Sarah E. and Chester, John D.},
    number = {2},
    month = {7},
    pages = {262--266},
    volume = {137},
    publisher = {John Wiley {\&} Sons, Ltd},
    url = {http://doi.wiley.com/10.1002/ijc.28940},
    doi = {10.1002/ijc.28940},
    issn = {00207136},
    keywords = {PARP inhibitor, cancer predisposition genes, monoclonal antibody, stratified medicine, synthetic lethality, tyrosine kinase inhibitor}
}

@article{Ma2001Pharmacodynamic-mediatedTNP-470,
    title = {{Pharmacodynamic-mediated Reduction of Temozolomide Tumor Concentrations by the Angiogenesis Inhibitor TNP-470}},
    year = {2001},
    journal = {Cancer Research},
    author = {Ma, Jianguo and Pulfer, Sharon and Li, Shaolan and Chu, Jianxiong and Reed, Karin and Gallo, James M.},
    number = {14},
    volume = {61}
}

@article{Gabizon2003PharmacokineticsStudies,
    title = {{Pharmacokinetics of pegylated liposomal Doxorubicin: review of animal and human studies}},
    year = {2003},
    journal = {Clinical pharmacokinetics},
    author = {Gabizon, Alberto and Shmeeda, Hilary and Barenholz, Yechezkel},
    number = {5},
    pages = {419--436},
    volume = {42},
    publisher = {Clin Pharmacokinet},
    url = {https://pubmed.ncbi.nlm.nih.gov/12739982/},
    doi = {10.2165/00003088-200342050-00002},
    issn = {0312-5963},
    pmid = {12739982},
    keywords = {Alberto Gabizon, Animals, Antineoplastic Agents / pharmacokinetics*, Antineoplastic Agents / toxicity, Clinical Trials as Topic, Doxorubicin / pharmacokinetics*, Doxorubicin / toxicity, Drug Evaluation, Excipients / chemistry, Hilary Shmeeda, Humans, Liposomes, MEDLINE, NCBI, NIH, NLM, National Center for Biotechnology Information, National Institutes of Health, National Library of Medicine, Neoplasms / drug therapy, Neoplasms / metabolism, Non-U.S. Gov't, Particle Size, Polyethylene Glycols / chemistry, Preclinical, PubMed Abstract, Research Support, Review, Tissue Distribution, Yechezkel Barenholz, doi:10.2165/00003088-200342050-00002, pmid:12739982}
}

@article{Gabizon2003PharmacokineticsStudiesb,
    title = {{Pharmacokinetics of pegylated liposomal doxorubicin: Review of animal and human studies}},
    year = {2003},
    journal = {Clinical Pharmacokinetics},
    author = {Gabizon, Alberto and Shmeeda, Hilary and Barenholz, Yechezkel},
    number = {5},
    pages = {419--436},
    volume = {42},
    doi = {10.2165/00003088-200342050-00002},
    issn = {03125963},
    pmid = {12739982}
}

@article{Fujisaka2006PhaseTumors,
    title = {{Phase 1 clinical study of pegylated liposomal doxorubicin (JNS002) in Japanese patients with solid tumors}},
    year = {2006},
    journal = {Japanese Journal of Clinical Oncology},
    author = {Fujisaka, Yasuhito and Horiike, Atsushi and Shimizu, Toshio and Yamamoto, Noboru and Yamada, Yasuhide and Tamura, Tomohide},
    number = {12},
    month = {12},
    pages = {768--774},
    volume = {36},
    doi = {10.1093/jjco/hyl109},
    issn = {03682811},
    pmid = {17095524},
    keywords = {Drug delivery system, JNS002, Pegylated liposomal doxorubicin, Phase 1 study}
}

@article{Stevenson2003PhaseFlow,
    title = {{Phase I trial of the antivascular agent combretastatin A4 phosphate on a 5-day schedule to patients with cancer: Magnetic resonance imaging evidence for altered tumor blood flow}},
    year = {2003},
    journal = {Journal of Clinical Oncology},
    author = {Stevenson, James P. and Rosen, Mark and Sun, Weijing and Gallagher, Maryann and Haller, Daniel G. and Vaughn, David and Giantonio, Bruce and Zimmer, Ross and Petros, William P. and Stratford, Michael and Chaplin, David and Young, Scott L. and Schnall, Mitchell and O'Dwyer, Peter J.},
    number = {23},
    month = {12},
    pages = {4428--4438},
    volume = {21},
    doi = {10.1200/JCO.2003.12.986},
    issn = {0732183X},
    pmid = {14645433}
}

@article{Zweifel2011PhaseCancer,
    title = {{Phase II trial of combretastatin A4 phosphate, carboplatin, and paclitaxel in patients with platinum-resistant ovarian cancer}},
    year = {2011},
    journal = {Annals of Oncology},
    author = {Zweifel, M. and Jayson, G. C. and Reed, N. S. and Osborne, R. and Hassan, B. and Ledermann, J. and Shreeves, G. and Poupard, L. and Lu, S. P. and Balkissoon, J. and Chaplin, D. J. and Rustin, G. J.S.},
    number = {9},
    month = {9},
    pages = {2036--2041},
    volume = {22},
    publisher = {Elsevier},
    doi = {10.1093/ANNONC/MDQ708},
    issn = {0923-7534},
    pmid = {21273348},
    keywords = {Carboplatin, Combretastatin, Ovarian cancer, Paclitaxel, Phase II trial, Vascular disrupting agent}
}

@article{Weninger2014PhenotypingMicroscopy,
    title = {{Phenotyping structural abnormalities in mouse embryos using high-resolution episcopic microscopy}},
    year = {2014},
    journal = {DMM Disease Models and Mechanisms},
    author = {Weninger, Wolfgang J. and Geyer, Stefan H. and Martineau, Alexandrine and Galli, Antonella and Adams, David J. and Wilson, Robert and Mohun, Timothy J.},
    number = {10},
    month = {10},
    pages = {1143--1152},
    volume = {7},
    publisher = {Company of Biologists Ltd},
    doi = {10.1242/dmm.016337},
    issn = {17548411},
    keywords = {3D, Episcopic, HREM, Imaging, Phenotype screen}
}

@misc{Steinberg2019PhotoacousticImaging,
    title = {{Photoacoustic clinical imaging}},
    year = {2019},
    booktitle = {Photoacoustics},
    author = {Steinberg, Idan and Huland, David M. and Vermesh, Ophir and Frostig, Hadas E. and Tummers, Willemieke S. and Gambhir, Sanjiv S.},
    month = {6},
    pages = {77--98},
    volume = {14},
    publisher = {Elsevier GmbH},
    doi = {10.1016/j.pacs.2019.05.001},
    issn = {22135979}
}

@article{Brown2019PhotoacousticMicroenvironment,
    title = {{Photoacoustic imaging as a tool to probe the tumour microenvironment}},
    year = {2019},
    journal = {DMM Disease Models and Mechanisms},
    author = {Brown, Emma and Brunker, Joanna and Bohndiek, Sarah E.},
    number = {7},
    volume = {12},
    publisher = {Company of Biologists Ltd},
    doi = {10.1242/DMM.039636},
    issn = {17548411},
    pmid = {31337635},
    keywords = {Cancer, Hypoxia, Optoacoustic imaging, PAI, TME, Vasculature}
}

@article{Kitai2014PhotoacousticResults,
    title = {{Photoacoustic mammography: Initial clinical results}},
    year = {2014},
    journal = {Breast Cancer},
    author = {Kitai, Toshiyuki and Torii, Masae and Sugie, Tomoharu and Kanao, Shotaro and Mikami, Yoshiki and Shiina, Tsuyoshi and Toi, Masakazu},
    number = {2},
    month = {3},
    pages = {146--153},
    volume = {21},
    publisher = {Springer},
    doi = {10.1007/s12282-012-0363-0},
    issn = {13406868},
    keywords = {Breast cancer, Near-infrared, Optical imaging, Oxygenation, Photoacoustic mammography, Tumor vascularity}
}

@article{Brown2024Physics-informedRetina,
    title = {{Physics-informed deep generative learning for quantitative assessment of the retina}},
    year = {2024},
    journal = {Nature Communications},
    author = {Brown, Emmeline E and Guy, Andrew A and Holroyd, Natalie A and Sweeney, Paul W and Gourmet, Lucie and Coleman, Hannah and Walsh, Claire and Markaki, Athina E and Shipley, Rebecca and Rajendram, Ranjan and Walker-Samuel, Simon},
    number = {1},
    pages = {6859},
    volume = {15},
    url = {https://doi.org/10.1038/s41467-024-50911-y},
    doi = {10.1038/s41467-024-50911-y},
    issn = {2041-1723}
}

@article{PilotNerve,
    title = {{Pilot study suggests long COVID could be linked to the effects of SARS-CoV-2 on the vagus nerve}}
}

@article{Suzuki2012Pixel-basedImaging.,
    title = {{Pixel-based machine learning in medical imaging.}},
    year = {2012},
    journal = {International journal of biomedical imaging},
    author = {Suzuki, Kenji},
    pages = {792079},
    volume = {2012},
    publisher = {Hindawi Limited},
    url = {http://www.ncbi.nlm.nih.gov/pubmed/22481907 http://www.pubmedcentral.nih.gov/articlerender.fcgi?artid=PMC3299341},
    doi = {10.1155/2012/792079},
    issn = {1687-4196},
    pmid = {22481907}
}

@article{Aughwane2020PlacentalIntervention,
    title = {{Placental MRI and its application to fetal intervention}},
    year = {2020},
    journal = {Prenatal Diagnosis},
    author = {Aughwane, Rosalind and Ingram, Emma and Johnstone, Edward D. and Salomon, Laurent J. and David, Anna L. and Melbourne, Andrew},
    number = {1},
    month = {1},
    pages = {38--48},
    volume = {40},
    publisher = {John Wiley and Sons Ltd},
    doi = {10.1002/PD.5526},
    issn = {10970223},
    pmid = {31306507}
}

@article{Perez-Garcia2018PlacentationMutants,
    title = {{Placentation defects are highly prevalent in embryonic lethal mouse mutants}},
    year = {2018},
    journal = {Nature},
    author = {Perez-Garcia, Vicente and Fineberg, Elena and Wilson, Robert and Murray, Alexander and Mazzeo, Cecilia Icoresi and Tudor, Catherine and Sienerth, Arnold and White, Jacqueline K. and Tuck, Elizabeth and Ryder, Edward J. and Gleeson, Diane and Siragher, Emma and Wardle-Jones, Hannah and Staudt, Nicole and Wali, Neha and Collins, John and Geyer, Stefan and Busch-Nentwich, Elisabeth M. and Galli, Antonella and Smith, James C. and Robertson, Elizabeth and Adams, David J. and Weninger, Wolfgang J. and Mohun, Timothy and Hemberger, Myriam},
    number = {7697},
    month = {3},
    pages = {463--468},
    volume = {555},
    publisher = {Nature Publishing Group},
    url = {http://www.nature.com/articles/nature26002},
    doi = {10.1038/nature26002},
    issn = {0028-0836},
    keywords = {Development, Embryogenesis}
}

@book{Yeung2015PlantProtocols,
    title = {{Plant microtechniques and protocols}},
    year = {2015},
    booktitle = {Plant Microtechniques and Protocols},
    author = {Yeung, Edward Chee Tak and Stasolla, Claudio and Sumner, Michael John and Huang, Bing Quan},
    pages = {1--572},
    url = {https://www.researchgate.net/profile/Fengli_Guo/publication/283016870_Immunogold_Labeling_for_Electron_Microscopy_Strategy_and_Problem_Solving/links/56268c7508ae4d9e5c4d40b1.pdf#page=78},
    isbn = {9783319199443},
    doi = {10.1007/978-3-319-19944-3},
    issn = {1098-6596},
    pmid = {25246403},
    arxivId = {arXiv:1011.1669v3}
}

@article{Gang2017PlasticImaging,
    title = {{Plastic embedding immunolabeled large-volume samples for three-dimensional high-resolution imaging}},
    year = {2017},
    journal = {Biomedical Optics Express},
    author = {Gang, Yadong and Liu, Xiuli and Wang, Xiaojun and Zhang, Qi and Zhou, Hongfu and Chen, Ruixi and Liu, Ling and Jia, Yao and Yin, Fangfang and Rao, Gong and Chen, Jiadong and Zeng, Shaoqun},
    number = {8},
    month = {8},
    pages = {3583},
    volume = {8},
    publisher = {Optical Society of America},
    url = {http://www.ncbi.nlm.nih.gov/pubmed/28856037 http://www.pubmedcentral.nih.gov/articlerender.fcgi?artid=PMC5560827 https://www.osapublishing.org/abstract.cfm?URI=boe-8-8-3583},
    doi = {10.1364/BOE.8.003583},
    issn = {2156-7085},
    pmid = {28856037},
    keywords = {(160.2540) Fluorescent and luminescent materials, (170.3880) Medical and biological imaging, (180.2520) Fluorescence microscopy}
}

@article{Valeja2012PolarSpectrometry.,
    title = {{Polar aprotic modifiers for chromatographic separation and back-exchange reduction for protein hydrogen/deuterium exchange monitored by Fourier transform ion cyclotron resonance mass spectrometry.}},
    year = {2012},
    journal = {Journal of the American Society for Mass Spectrometry},
    author = {Valeja, Santosh G and Emmett, Mark R and Marshall, Alan G},
    number = {4},
    month = {4},
    pages = {699--707},
    volume = {23},
    url = {http://www.pubmedcentral.nih.gov/articlerender.fcgi?artid=3835171&tool=pmcentrez&rendertype=abstract},
    doi = {10.1007/s13361-011-0329-z},
    issn = {1879-1123},
    pmid = {22298288},
    keywords = {Animals, Chromatography, High Pressure Liquid, Chromatography, High Pressure Liquid: methods, Chromatography, Reverse-Phase, Chromatography, Reverse-Phase: methods, Deuterium Exchange Measurement, Deuterium Exchange Measurement: methods, Dimethylformamide, Dimethylformamide: chemistry, Fourier Analysis, Horses, Humans, Hydrophobic and Hydrophilic Interactions, Mass Spectrometry, Mass Spectrometry: methods, Peptide Fragments, Peptide Fragments: analysis, Peptide Fragments: chemistry, Peptide Fragments: isolation {\&} purification, Proteins, Proteins: analysis, Proteins: chemistry, Proteins: isolation {\&} purification, Pyrrolidinones, Pyrrolidinones: chemistry}
}

@article{Debs2023Post-COVID-19States,
    title = {{Post-COVID-19 Brain [18F] FDG-PET Findings: A Retrospective Single-Center Study in the United States}},
    year = {2023},
    journal = {American Journal of Neuroradiology},
    author = {Debs, P. and Khalili, N. and Solnes, L. and Al-Zaghal, A. and Sair, H. I. and Yedavalli, V. and Luna, L. P.},
    number = {5},
    month = {5},
    pages = {517--522},
    volume = {44},
    publisher = {American Journal of Neuroradiology},
    url = {https://www.ajnr.org/content/44/5/517 https://www.ajnr.org/content/44/5/517.abstract},
    doi = {10.3174/AJNR.A7863},
    issn = {0195-6108},
    pmid = {37105680}
}

@misc{2019PosturalNHS,
    title = {{Postural tachycardia syndrome (PoTS) - NHS}},
    year = {2019},
    url = {https://www.nhs.uk/conditions/postural-tachycardia-syndrome/?fbclid=IwAR3JrotsiQb6Vdms6y8fOfwsi2Cw5Vg4zxnv5vH3s3dXC31dJ7qJ2q4_0jw https://www.nhs.uk/conditions/postural-tachycardia-syndrome/}
}

@article{Kavi2022PosturalUpdate,
    title = {{Postural tachycardia syndrome and long COVID: an update}},
    year = {2022},
    journal = {British Journal of General Practice},
    author = {Kavi, Lesley},
    number = {714},
    month = {1},
    pages = {8--9},
    volume = {72},
    publisher = {British Journal of General Practice},
    url = {https://bjgp.org/content/72/714/8 https://bjgp.org/content/72/714/8.abstract},
    doi = {10.3399/BJGP22X718037},
    issn = {0960-1643},
    pmid = {34972793}
}

@article{Li2021PrecisionImaging,
    title = {{Precision vibratome for high-speed ultrathin biotissue cutting and organ-wide imaging}},
    year = {2021},
    journal = {iScience},
    author = {Li, Yafeng and Ding, Zhangheng and Deng, Lei and Fan, Guoqing and Zhang, Qi and Gong, Hui and Li, Anan and Yuan, Jing and Chen, Jianwei},
    number = {9},
    month = {9},
    volume = {24},
    publisher = {Elsevier Inc.},
    url = {http://www.cell.com/article/S2589004221009846/fulltext http://www.cell.com/article/S2589004221009846/abstract https://www.cell.com/iscience/abstract/S2589-0042(21)00984-6},
    doi = {10.1016/j.isci.2021.103016},
    issn = {25890042},
    keywords = {Biological sciences, Biological sciences research methodologies, Biology experimental methods, Biotechnology}
}

@article{Chandramohan2016PredictingDesign,
    title = {{Predicting Allosteric Effects from Orthosteric Binding in Hsp90-Ligand Interactions: Implications for Fragment-Based Drug Design}},
    year = {2016},
    journal = {PLOS Comput Biol},
    author = {Chandramohan, Arun and Krishnamurthy, Srinath and Larsson, Andreas and Nordlund, Paer and Jansson, Anna and Anand, Ganesh S. and Boehr, DD and Nussinov, R and Wright, PE and Nussinov, R and Tsai, CJ and Cui, Q and Karplus, M and Motlagh, HN and Wrabl, JO and Li, J and Hilser, VJ and Miyashita, O and Onuchic, JN and Wolynes, PG and Okazaki, K and Takada, S and Schmidt, C and Robinson, CV and Pacholarz, KJ and Garlish, RA and Taylor, RJ and Barran, PE and Englander, SW and Kallenbach, NR and Woodward, C and Simon, I and Tuchsen, E and Dharmasiri, K and Smith, DL and Anand, GS and Law, D and Mandell, JG and Snead, AN and Tsigelny, I and Taylor, SS and Mandell, JG and Baerga-Ortiz, A and Akashi, S and Takio, K and Komives, EA and Mandell, JG and Falick, AM and Komives, EA and Mandell, JG and Falick, AM and Komives, EA and Badireddy, S and Yunfeng, G and Ritchie, M and Akamine, P and Wu, J and Kim, CW and Carson, MW and Zhang, J and Chalmers, MJ and Bocchinfuso, WP and Holifield, KD and Masquelin, T and Hajduk, PJ and Greer, J and Larsson, A and Jansson, A and Aberg, A and Nordlund, P and Congreve, M and Carr, R and Murray, C and Jhoti, H and Edink, E and Rucktooa, P and Retra, K and Akdemir, A and Nahar, T and Zuiderveld, O and Murray, CW and Verdonk, ML and Rees, DC and Schneider, C and Sepp-Lorenzino, L and Nimmesgern, E and Ouerfelli, O and Danishefsky, S and Rosen, N and Solit, DB and Rosen, N and Murray, CW and Carr, MG and Callaghan, O and Chessari, G and Congreve, M and Cowan, S and Brough, PA and Barril, X and Borgognoni, J and Chene, P and Davies, NG and Davis, B and Huth, JR and Park, C and Petros, AM and Kunzer, AR and Wendt, MD and Wang, X and Krishnamurthy, S and Moorthy, BS and Xiang, L Xin and Shan, L Xin and Bharatham, K and Tulsian, NK and Austin, C and Pettit, SN and Magnolo, SK and Sanvoisin, J and Chen, W and Wood, SP and Stebbins, CE and Russo, AA and Schneider, C and Rosen, N and Hartl, FU and Pavletich, NP and Prodromou, C and Roe, SM and O'Brien, R and Ladbury, JE and Piper, PW and Pearl, LH and Ali, MM and Roe, SM and Vaughan, CK and Meyer, P and Panaretou, B and Piper, PW and Roughley, SD and Hubbard, RE and Carreras, CW and Schirmer, A and Zhong, Z and Santi, DV and Anand, GS and Hughes, CA and Jones, JM and Taylor, SS and Komives, EA and Veesler, D and Khayat, R and Krishnamurthy, S and Snijder, J and Huang, RK and Heck, AJ and Krishnamurthy, S and Veesler, D and Khayat, R and Snijder, J and Huang, RK and Heck, AJ},
    number = {6},
    pages = {789--96},
    volume = {12},
    publisher = {Public Library of Science},
    doi = {10.1371/journal.pcbi.1004840},
    issn = {1553-7358}
}

@article{Tartaglia2007PredictionSequences,
    title = {{Prediction of Local Structural Stabilities of Proteins from Their Amino Acid Sequences}},
    year = {2007},
    journal = {Structure},
    author = {Tartaglia, Gian Gaetano and Cavalli, Andrea and Vendruscolo, Michele},
    number = {2},
    pages = {139--143},
    volume = {15},
    isbn = {0969-2126 (Print){\textbackslash}r0969-2126 (Linking)},
    doi = {10.1016/j.str.2006.12.007},
    issn = {09692126},
    pmid = {17292832},
    keywords = {PROTEINS}
}

@article{Bai1993PrimaryExchange.,
    title = {{Primary structure effects on peptide group hydrogen exchange.}},
    year = {1993},
    journal = {Proteins},
    author = {Bai, Yawen and Milne, John S and Mayne, Leland and Englander, S Walter},
    number = {1},
    pages = {75--86},
    volume = {17},
    doi = {10.1002/prot.340170110},
    keywords = {effects, fects, hydrogen exchange, inductive, protein structure, side chain ef-, steric hindrance}
}

@article{Watanabe2011ProteinNanoscopy,
    title = {{Protein localization in electron micrographs using fluorescence nanoscopy}},
    year = {2011},
    journal = {Nature Methods},
    author = {Watanabe, Shigeki and Punge, Annedore and Hollopeter, Gunther and Willig, Katrin I and Hobson, Robert John and Davis, M Wayne and Hell, Stefan W and Jorgensen, Erik M},
    number = {1},
    month = {1},
    pages = {80--84},
    volume = {8},
    publisher = {Nature Publishing Group},
    url = {http://www.nature.com/articles/nmeth.1537},
    doi = {10.1038/nmeth.1537},
    issn = {1548-7091},
    keywords = {Electron microscopy, Fluorescent proteins, Protein transport}
}

@article{Warmuth2003QuantificationImaging,
    title = {{Quantification of blood flow in brain tumors: Comparison of arterial spin labeling and dynamic susceptibility-weighted contrast-enhanced MR imaging}},
    year = {2003},
    journal = {Radiology},
    author = {Warmuth, Carsten and G{\"{u}}nther, Matthias and Zimmer, Claus},
    number = {2},
    month = {8},
    pages = {523--532},
    volume = {228},
    url = {http://www.ncbi.nlm.nih.gov/pubmed/12819338},
    doi = {10.1148/radiol.2282020409},
    issn = {00338419},
    keywords = {Brain neoplasms, diagnosis, Brain, perfusion, Magnetic resonance (MR), perfusion study, Neoplasms, metastases}
}

@article{Brown2022QuantificationMesoscopy,
    title = {{Quantification of vascular networks in photoacoustic mesoscopy}},
    year = {2022},
    journal = {Photoacoustics},
    author = {Brown, Emma L. and Lefebvre, Thierry L. and Sweeney, Paul W. and Stolz, Bernadette J. and Gr{\"{o}}hl, Janek and Hacker, Lina and Huang, Ziqiang and Couturier, Dominique Laurent and Harrington, Heather A. and Byrne, Helen M. and Bohndiek, Sarah E.},
    month = {6},
    pages = {100357},
    volume = {26},
    publisher = {Elsevier},
    doi = {10.1016/J.PACS.2022.100357},
    issn = {2213-5979},
    keywords = {Photoacoustic imaging, Segmentation, Topology, Vasculature}
}

@article{Liu2012QuantitativeDXCOREX.,
    title = {{Quantitative assessment of protein structural models by comparison of H/D exchange MS data with exchange behavior accurately predicted by DXCOREX.}},
    year = {2012},
    journal = {Journal of the American Society for Mass Spectrometry},
    author = {Liu, Tong and Pantazatos, Dennis and Li, Sheng and Hamuro, Yoshitomo and Hilser, Vincent J and Woods, Virgil L},
    number = {1},
    month = {1},
    pages = {43--56},
    volume = {23},
    url = {http://www.pubmedcentral.nih.gov/articlerender.fcgi?artid=3889642&tool=pmcentrez&rendertype=abstract},
    doi = {10.1007/s13361-011-0267-9},
    issn = {1879-1123},
    pmid = {22012689},
    keywords = {Algorithms, Computational Biology, Deuterium Exchange Measurement, Deuterium Exchange Measurement: methods, Humans, Mass Spectrometry, Mass Spectrometry: methods, Models, Molecular, Peptides, Peptides: chemistry, Protein Conformation, Proteins, Proteins: chemistry}
}

@article{Wang2012QuantitativeBrain,
    title = {{Quantitative study on the hygroscopic expansion of spurr resin to obtain a high-resolution atlas of the mouse brain}},
    year = {2012},
    journal = {Experimental Biology and Medicine},
    author = {Wang, Qingdi and Li, Anan and Gong, Hui and Xu, Dongli and Luo, Qingming},
    number = {10},
    month = {10},
    pages = {1134--1141},
    volume = {237},
    publisher = {SAGE PublicationsSage UK: London, England},
    url = {http://journals.sagepub.com/doi/10.1258/ebm.2012.012142},
    doi = {10.1258/ebm.2012.012142},
    issn = {1535-3702},
    keywords = {hygroscopic expansion, resin, short time immersion, surface profile, ultra-thin section, whole brain atlas}
}

@article{Mulder2010QuantumAngiogenesis,
    title = {{Quantum dots for multimodal molecular imaging of angiogenesis}},
    year = {2010},
    journal = {Angiogenesis},
    author = {Mulder, Willem J. M. and Strijkers, Gustav J. and Nicolay, Klaas and Griffioen, Arjan W.},
    number = {2},
    month = {6},
    pages = {131},
    volume = {13},
    publisher = {Springer},
    url = {/pmc/articles/PMC2911527/ /pmc/articles/PMC2911527/?report=abstract https://www.ncbi.nlm.nih.gov/pmc/articles/PMC2911527/},
    doi = {10.1007/S10456-010-9177-X},
    pmid = {20552267},
    keywords = {Angiogenesis, Fluorescence imaging, Intravital microscopy, Magnetic resonance imaging, Molecular imaging, Multimodal imaging, Quantum dots}
}

@article{RAFTProtocol,
    title = {{RAFT ™ 3D Cell Culture Kit Protocol}},
    url = {http://bio.lonza.com/uploads/tx_mwaxmarketingmaterial/Lonza_ManualsProductInstructions_RAFT_3D_Cell_Culture_Kit_-_Protocol.pdf}
}

@article{Lara2011RandomizedCancer,
    title = {{Randomized phase III placebo-controlled trial of carboplatin and paclitaxel with or without the vascular disrupting agent vadimezan (ASA404) in advanced non-small-cell lung cancer}},
    year = {2011},
    journal = {Journal of clinical oncology : official journal of the American Society of Clinical Oncology},
    author = {Lara, Primo N. and Douillard, Jean Yves and Nakagawa, Kazuhiko and Von Pawel, Joachim and McKeage, Mark J. and Albert, Istvan and Losonczy, Gyor̈gy and Reck, Martin and Heo, Dae Seog and Fan, Xiaolin and Fandi, Abderrahim and Scagliotti, Giorgio},
    number = {22},
    month = {8},
    pages = {2965--2971},
    volume = {29},
    publisher = {J Clin Oncol},
    url = {https://pubmed.ncbi.nlm.nih.gov/21709202/},
    doi = {10.1200/JCO.2011.35.0660},
    issn = {1527-7755},
    pmid = {21709202},
    keywords = {Adult, Aged, Angiogenesis Inhibitors / administration {\&} dosage, Angiogenesis Inhibitors / adverse effects, Angiogenesis Inhibitors / therapeutic use*, Antineoplastic Combined Chemotherapy Protocols / adverse effects, Antineoplastic Combined Chemotherapy Protocols / therapeutic use*, Carboplatin / administration {\&} dosage, Carcinoma, Clinical Trial, Disease-Free Survival, Double-Blind Method, Drug Administration Schedule, Female, Giorgio Scagliotti, Humans, Jean-Yves Douillard, Kaplan-Meier Estimate, Lung Neoplasms / drug therapy*, Lung Neoplasms / mortality*, Lung Neoplasms / pathology, MEDLINE, Male, Middle Aged, NCBI, NIH, NLM, National Center for Biotechnology Information, National Institutes of Health, National Library of Medicine, Neoplasm Staging, Non-Small-Cell Lung / drug therapy*, Non-Small-Cell Lung / mortality*, Non-Small-Cell Lung / secondary, Odds Ratio, Paclitaxel / administration {\&} dosage, Phase III, Primo N Lara, PubMed Abstract, Quality of Life, Randomized Controlled Trial, Surveys and Questionnaires, Treatment Failure, Xanthones / administration {\&} dosage, Xanthones / adverse effects, Xanthones / therapeutic use*, doi:10.1200/JCO.2011.35.0660, pmid:21709202}
}

@article{Sosa2014RandomizedCarcinoma,
    title = {{Randomized Safety and Efficacy Study of Fosbretabulin with Paclitaxel/Carboplatin Against Anaplastic Thyroid Carcinoma}},
    year = {2014},
    journal = {https://home.liebertpub.com/thy},
    author = {Sosa, Julie A. and Elisei, Rossella and Jarzab, Barbara and Balkissoon, Jai and Lu, Shiao Ping and Bal, Chandrasekhar and Marur, Shanthi and Gramza, Ann and Yosef, Rami Ben and Gitlitz, Barbara and Haugen, Bryan R. and Ondrey, Frank and Lu, Charles and Karandikar, S. M. and Khuri, Fadlo and Licitra, Lisa and Remick, Scot C.},
    number = {2},
    month = {2},
    pages = {232--240},
    volume = {24},
    publisher = { Mary Ann Liebert, Inc.  140 Huguenot Street, 3rd Floor New Rochelle, NY 10801 USA  },
    url = {https://www.liebertpub.com/doi/abs/10.1089/thy.2013.0078},
    doi = {10.1089/THY.2013.0078},
    issn = {10507256},
    pmid = {23721245}
}

@article{Zhang1995RapidNMR.,
    title = {{Rapid amide proton exchange rates in peptides and proteins measured by solvent quenching and two-dimensional NMR.}},
    year = {1995},
    journal = {Protein science : a publication of the Protein Society},
    author = {Zhang, Y Z and Paterson, Y and Roder, H},
    number = {4},
    pages = {804--14},
    volume = {4},
    url = {http://www.pubmedcentral.nih.gov/articlerender.fcgi?artid=2143101&tool=pmcentrez&rendertype=abstract},
    doi = {10.1002/pro.5560040420},
    issn = {0961-8368},
    pmid = {7613478},
    keywords = {Amides, Amides: metabolism, Amino Acid Sequence, Deuterium Oxide, Deuterium Oxide: metabolism, Dichloroacetic Acid, Dimethyl Sulfoxide, Hydrogen-Ion Concentration, Kinetics, Magnetic Resonance Spectroscopy, Melitten, Melitten: chemistry, Molecular Sequence Data, Peptides, Peptides: metabolism, Proteins, Proteins: chemistry, Proteins: metabolism, Protons}
}

@article{Ming2013RapidSampling,
    title = {{Rapid Reconstruction of 3D Neuronal Morphology from Light Microscopy Images with Augmented Rayburst Sampling}},
    year = {2013},
    journal = {PLoS ONE},
    author = {Ming, Xing and Li, Anan and Wu, Jingpeng and Yan, Cheng and Ding, Wenxiang and Gong, Hui and Zeng, Shaoqun and Liu, Qian},
    editor = {Lytton, William W.},
    number = {12},
    month = {12},
    pages = {e84557},
    volume = {8},
    publisher = {Public Library of Science},
    url = {http://dx.plos.org/10.1371/journal.pone.0084557},
    doi = {10.1371/journal.pone.0084557},
    issn = {1932-6203}
}

@article{Ming2013RapidSamplingb,
    title = {{Rapid reconstruction of 3D neuronal morphology from light microscopy images with augmented rayburst sampling}},
    year = {2013},
    journal = {PLoS ONE},
    author = {Ming, Xing and Li, Anan and Wu, Jingpeng and Yan, Cheng and Ding, Wenxiang and Gong, Hui and Zeng, Shaoqun and Liu, Qian},
    number = {12},
    month = {12},
    pages = {e84557},
    volume = {8},
    publisher = {Public Library of Science},
    url = {https://journals.plos.org/plosone/article?id=10.1371/journal.pone.0084557},
    doi = {10.1371/journal.pone.0084557},
    issn = {19326203},
    pmid = {24391966},
    keywords = {Dendritic structure, Imaging techniques, Light microscopy, Neural pathways, Neurites, Neuronal morphology, Neurons, Radii}
}

@article{Fu2020RapidNetwork,
    title = {{Rapid vessel segmentation and reconstruction of head and neck angiograms using 3D convolutional neural network}},
    year = {2020},
    journal = {Nature Communications},
    author = {Fu, Fan and Wei, Jianyong and Zhang, Miao and Yu, Fan and Xiao, Yueting and Rong, Dongdong and Shan, Yi and Li, Yan and Zhao, Cheng and Liao, Fangzhou and Yang, Zhenghan and Li, Yuehua and Chen, Yingmin and Wang, Ximing and Lu, Jie},
    number = {1},
    month = {12},
    pages = {1--12},
    volume = {11},
    publisher = {Nature Research},
    url = {https://doi.org/10.1038/s41467-020-18606-2},
    doi = {10.1038/s41467-020-18606-2},
    issn = {20411723},
    pmid = {32973154},
    keywords = {Image processing, Machine learning, Mathematics and computing, Medical research, Neurology}
}

@article{Fu2020RapidNetworkb,
    title = {{Rapid vessel segmentation and reconstruction of head and neck angiograms using 3D convolutional neural network}},
    year = {2020},
    journal = {Nature Communications 2020 11:1},
    author = {Fu, Fan and Wei, Jianyong and Zhang, Miao and Yu, Fan and Xiao, Yueting and Rong, Dongdong and Shan, Yi and Li, Yan and Zhao, Cheng and Liao, Fangzhou and Yang, Zhenghan and Li, Yuehua and Chen, Yingmin and Wang, Ximing and Lu, Jie},
    number = {1},
    month = {9},
    pages = {1--12},
    volume = {11},
    publisher = {Nature Publishing Group},
    url = {https://www.nature.com/articles/s41467-020-18606-2},
    doi = {10.1038/s41467-020-18606-2},
    issn = {2041-1723},
    pmid = {32973154},
    keywords = {Image processing, Machine learning, Mathematics and computing, Medical research, Neurology}
}

@article{Vendruscolo2003RareExchange,
    title = {{Rare Fluctuations of Native Proteins Sampled by Equilibrium Hydrogen Exchange}},
    year = {2003},
    journal = {Journal of the American Chemical Society},
    author = {Vendruscolo, Michele and Paci, Emanuele and Dobson, Christopher M. and Karplus, Martin},
    number = {51},
    pages = {15686--15687},
    volume = {125},
    isbn = {1102211028},
    doi = {10.1021/ja036523z},
    issn = {00027863},
    pmid = {14677926}
}

@article{Rai2025RealSystem,
    title = {{Real time evaluation of the liver microcirculation by whole organ machine perfusion within an MRI system}},
    year = {2025},
    journal = {bioRxiv},
    author = {Rai, Zainab L and Holroyd, Natalie A and Magbagbeola, Morenike and Doganay, Emre and Doyle, Katie and Caselton, Lucy and Stili, Agositino and Stoyanov, Danail and Walker-Samuel, Simon and Davidson, Brian R},
    month = {5},
    pages = {2025.05.08.652602},
    publisher = {Cold Spring Harbor Laboratory},
    url = {https://www.biorxiv.org/content/10.1101/2025.05.08.652602v1 https://www.biorxiv.org/content/10.1101/2025.05.08.652602v1.abstract},
    institution = {bioRxiv},
    doi = {10.1101/2025.05.08.652602}
}

@article{Sdobnov2018RecentApplication,
    title = {{Recent progress in tissue optical clearing for spectroscopic application}},
    year = {2018},
[truncated: 110,728 more chars]
